# Supplementary material for: 1-Carboxymethyl-1′-carboxylatomethyl-3,3′-[p-phenylenebis(oxymethylene)]dipyridinium bromide dihydrate
Source: Acta Crystallogr Sect E Struct Rep Online. 2010 Sep 30;66(Pt 10):o2656. doi: 10.1107/S1600536810037748 (PMC2983144; doi:10.1107/S1600536810037748)
Supplement: Supplementary file 1 [file e-66-o2656-sup1.cif]

##############################################################################
###                                                                        ###
###        Electronic paper (Acta Crystallographica Section E)             ###
###                                                                        ###
##############################################################################
#                                                                            #
# This CIF contains the data in a paper accepted for publication in Acta     #
# Crystallographica Section E. It conforms to the requirements of Notes      #
# for Authors for Section E, and has been peer reviewed under the auspices   #
# of the IUCr Commission on Journals.                                        #
#                                                                            #
# Full details of the Crystallographic Information File format               #
# are given in the paper "The Crystallographic Information File (CIF):       #
# a New Standard Archive File for Crystallography" by S. R. Hall, F. H.      #
# Allen and I. D. Brown [Acta Cryst. (1991), A47, 655-685].                  #
#                                                                            #
# The current version of the core CIF dictionary is obtainable from          #
# ftp://ftp.iucr.org/pub/cif_core.dic. The current version number is 2.4.    #
#                                                                            #
# Software is freely available for graphical display of the structure(s) in  #
# this CIF.  For information consult the CIF home page http://www.iucr.org/  #
# cif/home.html                                                              #
#                                                                            #
# This file may be used for bona fide research purposes within the           #
# scientific community so long as proper attribution is given to the journal # 
# article from which it was obtained.                                        #
#                                                                            #
##############################################################################
                                             
data_I
_audit_creation_method     SHELXL97
_chemical_name_systematic
;
1-Carboxymethyl-1'-carboxylatomethyl-3,3'-[<i>p</i>-
phenylenebis(oxymethylene)]dipyridinium bromide dihydrate
;
_chemical_name_common     ?
_chemical_formula_moiety     'C22 H21 N2 O6 +, Br -, 2(H2 O)'
_chemical_formula_sum     'C22 H25 Br N2 O8'
_chemical_formula_iupac     'C22 H21 N2 O6 +, Br -, 2H2 O'
_chemical_formula_weight     525.35
_chemical_melting_point     ?
_symmetry_cell_setting     monoclinic
_symmetry_space_group_name_H-M     C2/c
loop_
    _symmetry_equiv_pos_as_xyz
    'x, y, z'
    '-x, y, -z+1/2'
    'x+1/2, y+1/2, z'
    '-x+1/2, y+1/2, -z+1/2'
    '-x, -y, -z'
    'x, -y, z-1/2'
    '-x+1/2, -y+1/2, -z'
    'x+1/2, -y+1/2, z-1/2'
_cell_length_a     20.605(4)
_cell_length_b     7.9612(12)
_cell_length_c     15.233(4)
_cell_angle_alpha     90.00
_cell_angle_beta     113.845(16)
_cell_angle_gamma     90.00
_cell_volume     2285.6(8)
_cell_formula_units_Z     4
_cell_measurement_reflns_used     186
_cell_measurement_theta_min     2.01
_cell_measurement_theta_max     27.60
_cell_measurement_temperature     293(2)
_exptl_crystal_description     block
_exptl_crystal_colour     'light yellow'
_exptl_crystal_size_max     0.49
_exptl_crystal_size_mid     0.43
_exptl_crystal_size_min     0.36
_exptl_crystal_density_diffrn     1.527
_exptl_crystal_density_meas     ?
_exptl_crystal_density_method     'not measured'
_exptl_crystal_F_000     1080
_exptl_absorpt_coefficient_mu     1.849
_exptl_absorpt_correction_type     multi-scan
_exptl_absorpt_process_details     '(SADABS; Sheldrick, 2004)'
_exptl_absorpt_correction_T_min     0.4643
_exptl_absorpt_correction_T_max     0.5557
_exptl_special_details
;
;
_diffrn_ambient_temperature     293(2)
_diffrn_radiation_type     MoK\a
_diffrn_radiation_wavelength     0.71073
_diffrn_radiation_source     'fine-focus sealed tube'
_diffrn_radiation_monochromator     graphite
_diffrn_measurement_device_type     'Bruker SMART CCD area-detector'
_diffrn_measurement_method     'phi and omega scans'
_diffrn_detector_area_resol_mean     ?
_diffrn_reflns_number     2537
_diffrn_reflns_av_R_equivalents     0.0469
_diffrn_reflns_av_sigmaI/netI     0.0577
_diffrn_reflns_theta_min     2.16
_diffrn_reflns_theta_max     25.01
_diffrn_reflns_theta_full     25.01
_diffrn_measured_fraction_theta_max     0.994
_diffrn_measured_fraction_theta_full     0.994
_diffrn_reflns_limit_h_min     -1
_diffrn_reflns_limit_h_max     24
_diffrn_reflns_limit_k_min     -1
_diffrn_reflns_limit_k_max     9
_diffrn_reflns_limit_l_min     -18
_diffrn_reflns_limit_l_max     16
_diffrn_standards_number     ?
_diffrn_standards_interval_count     ?
_diffrn_standards_interval_time     ?
_diffrn_standards_decay_%     ?
_refine_special_details
;
Refinement of <i>F</i>^2^ against ALL reflections. The weighted <i>R</i>-factor
<i>wR</i> and goodness of fit <i>S</i> are based on <i>F</i>^2^, conventional
<i>R</i>-factors <i>R</i> are based on <i>F</i>, with <i>F</i> set to zero for
negative <i>F</i>^2^. The threshold expression of <i>F</i>^2^ >
\s(<i>F</i>^2^) is used only for calculating <i>R</i>-factors(gt) <i>etc</i>.
and is not relevant to the choice of reflections for refinement.
<i>R</i>-factors based on <i>F</i>^2^ are statistically about twice as large
as those based on <i>F</i>, and <i>R</i>- factors based on ALL data will be
even larger.
;
_reflns_number_total     2009
_reflns_number_gt     1520
_reflns_threshold_expression     >2sigma(I)
_refine_ls_structure_factor_coef     Fsqd
_refine_ls_matrix_type     full
_refine_ls_R_factor_all     0.0724
_refine_ls_R_factor_gt     0.0453
_refine_ls_wR_factor_gt     0.0814
_refine_ls_wR_factor_ref     0.0895
_refine_ls_goodness_of_fit_ref     1.089
_refine_ls_restrained_S_all     1.089
_refine_ls_number_reflns     2009
_refine_ls_number_parameters     150
_refine_ls_number_restraints     0
_refine_ls_hydrogen_treatment     constr
_refine_ls_weighting_scheme     calc
_refine_ls_weighting_details
         'calc w=1/[\s^2^(Fo^2^)+(0.0331P)^2^+1.7877P] where P=(Fo^2^+2Fc^2^)/3'
_atom_sites_solution_hydrogens     geom
_atom_sites_solution_primary     direct
_atom_sites_solution_secondary     difmap
_refine_ls_shift/su_max     0.000
_refine_ls_shift/su_mean     0.000
_refine_diff_density_max     0.515
_refine_diff_density_min     -0.331
_refine_ls_extinction_method     none
_refine_ls_extinction_coef     ?
loop_
    _atom_type_symbol
    _atom_type_description
    _atom_type_scat_dispersion_real
    _atom_type_scat_dispersion_imag
    _atom_type_scat_source
    'C' 'C' 0.0033 0.0016
                         'International Tables Vol C Tables 4.2.6.8 and 6.1.1.4'
    'H' 'H' 0.0000 0.0000
                         'International Tables Vol C Tables 4.2.6.8 and 6.1.1.4'
    'N' 'N' 0.0061 0.0033
                         'International Tables Vol C Tables 4.2.6.8 and 6.1.1.4'
    'O' 'O' 0.0106 0.0060
                         'International Tables Vol C Tables 4.2.6.8 and 6.1.1.4'
    'Br' 'Br' -0.2901 2.4595
                         'International Tables Vol C Tables 4.2.6.8 and 6.1.1.4'
_computing_data_collection     'SMART (Bruker, 2001)'
_computing_cell_refinement     'SAINT (Bruker, 2001)'
_computing_data_reduction     'SAINT (Bruker, 2001)'
_computing_structure_solution     'SHELXS97 (Sheldrick, 2008)'
_computing_structure_refinement     'SHELXL97 (Sheldrick, 2008)'
_computing_molecular_graphics     'SHELXTL (Sheldrick, 2008)'
_computing_publication_material
                                  'SHELXTL (Sheldrick, 2008) and local programs'
loop_
    _atom_site_type_symbol
    _atom_site_label
    _atom_site_fract_x
    _atom_site_fract_y
    _atom_site_fract_z
    _atom_site_U_iso_or_equiv
    _atom_site_adp_type
    _atom_site_calc_flag
    _atom_site_refinement_flags
    _atom_site_occupancy
    _atom_site_disorder_assembly
    _atom_site_disorder_group
    Br Br1 0.0000 0.04115(8) 0.2500 0.0454(2) Uani d S 1 . .
    O O1 0.20052(13) -0.2950(4) 0.42592(16) 0.0527(7) Uani d . 1 . .
    H H1 0.2364 -0.2608 0.4703 0.079 Uiso calc PR 0.50 . .
    O O2 0.26011(13) -0.2308(4) 0.33644(16) 0.0519(7) Uani d . 1 . .
    O O3 0.05771(12) 0.1842(3) 0.05634(16) 0.0410(6) Uani d . 1 . .
    N N1 0.14157(13) -0.2645(3) 0.16985(17) 0.0307(6) Uani d . 1 . .
    C C1 0.20678(19) -0.2737(4) 0.3465(2) 0.0351(8) Uani d . 1 . .
    C C2 0.13832(18) -0.3130(5) 0.2610(2) 0.0366(8) Uani d . 1 . .
    H H2A 0.1288 -0.4324 0.2600 0.044 Uiso calc R 1 . .
    H H2B 0.0995 -0.2538 0.2679 0.044 Uiso calc R 1 . .
    C C3 0.17237(18) -0.3677(5) 0.1291(2) 0.0398(9) Uani d . 1 . .
    H H3A 0.1902 -0.4708 0.1572 0.048 Uiso calc R 1 . .
    C C4 0.17744(18) -0.3203(5) 0.0454(3) 0.0454(10) Uani d . 1 . .
    H H4A 0.1982 -0.3922 0.0161 0.054 Uiso calc R 1 . .
    C C5 0.15208(18) -0.1677(5) 0.0053(2) 0.0410(9) Uani d . 1 . .
    H H5A 0.1561 -0.1351 -0.0509 0.049 Uiso calc R 1 . .
    C C6 0.12032(16) -0.0615(4) 0.0482(2) 0.0304(8) Uani d . 1 . .
    C C7 0.11602(16) -0.1142(4) 0.1314(2) 0.0303(8) Uani d . 1 . .
    H H7A 0.0951 -0.0448 0.1617 0.036 Uiso calc R 1 . .
    C C8 0.09107(19) 0.1032(4) 0.0026(2) 0.0367(8) Uani d . 1 . .
    H H8A 0.1291 0.1732 0.0008 0.044 Uiso calc R 1 . .
    H H8B 0.0569 0.0855 -0.0628 0.044 Uiso calc R 1 . .
    C C9 0.02970(17) 0.3417(4) 0.0252(2) 0.0327(8) Uani d . 1 . .
    C C10 0.02951(18) 0.4206(4) -0.0558(2) 0.0368(9) Uani d . 1 . .
    H H10A 0.0492 0.3675 -0.0937 0.044 Uiso calc R 1 . .
    C C11 -0.00005(18) 0.4215(4) 0.0802(2) 0.0367(9) Uani d . 1 . .
    H H11A -0.0003 0.3684 0.1344 0.044 Uiso calc R 1 . .
    O O4 0.15569(16) 0.2619(4) 0.28766(19) 0.0738(9) Uani d . 1 . .
    H H4B 0.1174 0.2082 0.2578 0.111 Uiso d R 1 . .
    H H4C 0.1662 0.2720 0.2395 0.111 Uiso d R 1 . .
loop_
    _atom_site_aniso_label
    _atom_site_aniso_U_11
    _atom_site_aniso_U_22
    _atom_site_aniso_U_33
    _atom_site_aniso_U_12
    _atom_site_aniso_U_13
    _atom_site_aniso_U_23
    Br1 0.0537(4) 0.0565(4) 0.0345(3) 0.000 0.0266(2) 0.000
    O1 0.0496(16) 0.081(2) 0.0317(13) -0.0026(15) 0.0210(12) -0.0007(13)
    O2 0.0408(15) 0.075(2) 0.0394(14) -0.0151(14) 0.0154(12) 0.0005(13)
    O3 0.0565(16) 0.0336(15) 0.0416(13) 0.0120(12) 0.0289(12) 0.0107(11)
    N1 0.0294(15) 0.0312(17) 0.0302(14) 0.0004(13) 0.0108(12) -0.0002(13)
    C1 0.039(2) 0.032(2) 0.0343(18) 0.0022(17) 0.0150(16) 0.0015(16)
    C2 0.037(2) 0.035(2) 0.0370(19) -0.0008(17) 0.0145(16) 0.0067(16)
    C3 0.038(2) 0.033(2) 0.043(2) 0.0067(17) 0.0109(17) 0.0006(18)
    C4 0.045(2) 0.049(3) 0.045(2) 0.014(2) 0.0218(19) -0.009(2)
    C5 0.044(2) 0.051(3) 0.0335(18) 0.0026(19) 0.0206(17) -0.0030(18)
    C6 0.0294(17) 0.032(2) 0.0280(16) -0.0034(16) 0.0100(14) -0.0026(16)
    C7 0.0305(18) 0.0292(19) 0.0310(16) -0.0007(16) 0.0122(15) -0.0046(15)
    C8 0.048(2) 0.037(2) 0.0305(17) 0.0007(18) 0.0209(16) 0.0008(16)
    C9 0.0351(19) 0.029(2) 0.0335(17) -0.0007(17) 0.0129(15) 0.0052(16)
    C10 0.048(2) 0.036(2) 0.0313(17) 0.0031(17) 0.0207(16) 0.0016(16)
    C11 0.046(2) 0.036(2) 0.0317(17) 0.0028(17) 0.0192(16) 0.0097(15)
    O4 0.076(2) 0.094(2) 0.0528(17) -0.0131(19) 0.0270(16) -0.0071(17)
_geom_special_details
;
All e.s.d.'s (except the e.s.d. in the dihedral angle between two l.s. planes)
are estimated using the full covariance matrix. The cell e.s.d.'s are taken
into account individually in the estimation of e.s.d.'s in distances, angles
and torsion angles; correlations between e.s.d.'s in cell parameters are only
used when they are defined by crystal symmetry. An approximate (isotropic)
treatment of cell e.s.d.'s is used for estimating e.s.d.'s involving l.s.
planes.
;
loop_
    _geom_bond_atom_site_label_1
    _geom_bond_atom_site_label_2
    _geom_bond_site_symmetry_2
    _geom_bond_distance
    _geom_bond_publ_flag
    Br1 Br1 1 0.0000(12) ?
    O1 C1 . 1.279(4) ?
    O1 H1 . 0.8200 ?
    O2 C1 . 1.218(4) ?
    O3 C9 . 1.382(4) ?
    O3 C8 . 1.419(4) ?
    N1 C3 . 1.335(4) ?
    N1 C7 . 1.342(4) ?
    N1 C2 . 1.469(4) ?
    C1 C2 . 1.516(5) ?
    C2 H2A . 0.9700 ?
    C2 H2B . 0.9700 ?
    C3 C4 . 1.373(5) ?
    C3 H3A . 0.9300 ?
    C4 C5 . 1.366(5) ?
    C4 H4A . 0.9300 ?
    C5 C6 . 1.385(4) ?
    C5 H5A . 0.9300 ?
    C6 C7 . 1.372(4) ?
    C6 C8 . 1.492(5) ?
    C7 H7A . 0.9300 ?
    C8 H8A . 0.9700 ?
    C8 H8B . 0.9700 ?
    C9 C11 . 1.376(4) ?
    C9 C10 . 1.383(4) ?
    C10 C11 5_565 1.380(5) ?
    C10 H10A . 0.9300 ?
    C11 C10 5_565 1.380(5) ?
    C11 H11A . 0.9300 ?
    O4 H4B . 0.8498 ?
    O4 H4C . 0.8494 ?
loop_
    _geom_angle_atom_site_label_1
    _geom_angle_atom_site_label_2
    _geom_angle_atom_site_label_3
    _geom_angle_site_symmetry_1
    _geom_angle_site_symmetry_3
    _geom_angle
    _geom_angle_publ_flag
    C1 O1 H1 . . 109.5 ?
    C9 O3 C8 . . 116.5(2) ?
    C3 N1 C7 . . 121.5(3) ?
    C3 N1 C2 . . 119.3(3) ?
    C7 N1 C2 . . 119.1(3) ?
    O2 C1 O1 . . 126.7(3) ?
    O2 C1 C2 . . 121.6(3) ?
    O1 C1 C2 . . 111.7(3) ?
    N1 C2 C1 . . 112.0(3) ?
    N1 C2 H2A . . 109.2 ?
    C1 C2 H2A . . 109.2 ?
    N1 C2 H2B . . 109.2 ?
    C1 C2 H2B . . 109.2 ?
    H2A C2 H2B . . 107.9 ?
    N1 C3 C4 . . 119.4(3) ?
    N1 C3 H3A . . 120.3 ?
    C4 C3 H3A . . 120.3 ?
    C5 C4 C3 . . 120.1(3) ?
    C5 C4 H4A . . 119.9 ?
    C3 C4 H4A . . 119.9 ?
    C4 C5 C6 . . 120.0(3) ?
    C4 C5 H5A . . 120.0 ?
    C6 C5 H5A . . 120.0 ?
    C7 C6 C5 . . 118.0(3) ?
    C7 C6 C8 . . 122.3(3) ?
    C5 C6 C8 . . 119.7(3) ?
    N1 C7 C6 . . 121.0(3) ?
    N1 C7 H7A . . 119.5 ?
    C6 C7 H7A . . 119.5 ?
    O3 C8 C6 . . 109.2(2) ?
    O3 C8 H8A . . 109.8 ?
    C6 C8 H8A . . 109.8 ?
    O3 C8 H8B . . 109.8 ?
    C6 C8 H8B . . 109.8 ?
    H8A C8 H8B . . 108.3 ?
    C11 C9 O3 . . 115.9(3) ?
    C11 C9 C10 . . 119.4(3) ?
    O3 C9 C10 . . 124.6(3) ?
    C11 C10 C9 5_565 . 119.7(3) ?
    C11 C10 H10A 5_565 . 120.1 ?
    C9 C10 H10A . . 120.1 ?
    C9 C11 C10 . 5_565 120.8(3) ?
    C9 C11 H11A . . 119.6 ?
    C10 C11 H11A 5_565 . 119.6 ?
    H4B O4 H4C . . 95.3 ?
loop_
    _geom_torsion_atom_site_label_1
    _geom_torsion_atom_site_label_2
    _geom_torsion_atom_site_label_3
    _geom_torsion_atom_site_label_4
    _geom_torsion_site_symmetry_1
    _geom_torsion_site_symmetry_2
    _geom_torsion_site_symmetry_3
    _geom_torsion_site_symmetry_4
    _geom_torsion
    _geom_torsion_publ_flag
    C3 N1 C2 C1 . . . . 82.2(4) ?
    C7 N1 C2 C1 . . . . -95.1(3) ?
    O2 C1 C2 N1 . . . . -10.1(5) ?
    O1 C1 C2 N1 . . . . 171.3(3) ?
    C7 N1 C3 C4 . . . . -0.7(5) ?
    C2 N1 C3 C4 . . . . -178.0(3) ?
    N1 C3 C4 C5 . . . . 1.0(5) ?
    C3 C4 C5 C6 . . . . -0.9(5) ?
    C4 C5 C6 C7 . . . . 0.5(5) ?
    C4 C5 C6 C8 . . . . -178.5(3) ?
    C3 N1 C7 C6 . . . . 0.4(5) ?
    C2 N1 C7 C6 . . . . 177.6(3) ?
    C5 C6 C7 N1 . . . . -0.3(5) ?
    C8 C6 C7 N1 . . . . 178.7(3) ?
    C9 O3 C8 C6 . . . . 177.9(3) ?
    C7 C6 C8 O3 . . . . -2.4(4) ?
    C5 C6 C8 O3 . . . . 176.5(3) ?
    C8 O3 C9 C11 . . . . -177.6(3) ?
    C8 O3 C9 C10 . . . . 2.8(5) ?
    C11 C9 C10 C11 . . . 5_565 0.5(6) ?
    O3 C9 C10 C11 . . . 5_565 -180.0(3) ?
    O3 C9 C11 C10 . . . 5_565 179.9(3) ?
    C10 C9 C11 C10 . . . 5_565 -0.5(6) ?
loop_
    _geom_hbond_atom_site_label_D
    _geom_hbond_atom_site_label_H
    _geom_hbond_atom_site_label_A
    _geom_hbond_site_symmetry_A
    _geom_hbond_distance_DH
    _geom_hbond_distance_HA
    _geom_hbond_distance_DA
    _geom_hbond_angle_DHA
    O1 H1 O1 7_546 0.82 1.65 2.459(5) 167.6
    O4 H4B Br1 1 0.85 2.72 3.496(3) 152.4
    O4 H4C O2 4 0.85 2.25 3.040(4) 154.8
data_global
_journal_date_recd_electronic     2010-08-12
_journal_date_accepted     2010-09-21
_journal_name_full     'Acta Crystallographica, Section E'
_journal_year     2010
_journal_volume     66
_journal_issue     10
_journal_page_first     o2656
_journal_page_last     o2656
_journal_paper_category     QO
_journal_coeditor_code     PB2040
_publ_contact_author_name     'Professor Hong-Lei Lian'
_publ_contact_author_address
;
College of Chemical Engineering
Zhengzhou University
Zhengzhou
Henan  450001
People's Republic of China
;
_publ_contact_author_email     zzulhl@yahoo.com.cn
_publ_contact_author_fax     86-371-68229812
_publ_contact_author_phone     86-371-67781713
_publ_section_title
;\
1-Carboxymethyl-1'-carboxylatomethyl-3,3'-[<i>p</i>-\
phenylenebis(oxymethylene)]dipyridinium bromide dihydrate
;
loop_
    _publ_author_name
    _publ_author_address
    'Hong-Lei Lian'
;
College of Chemical Engineering
Zhengzhou University
Zhengzhou
Henan  450001
People's Republic of China
;
    'Wei-Cheng Pan'
;
College of Chemical Engineering and Foods
Zhongzhou University
Zhengzhou
Henan  450044
People's Republic of China
;
