# Supplementary material for: 1-Carboxymethyl-1′-carboxylatomethyl-3,3′-[p-phenylenebis(oxymethylene)]dipyridinium bromide dihydrate
Source: Acta Crystallogr Sect E Struct Rep Online. 2010 Sep 30;66(Pt 10):o2656. doi: 10.1107/S1600536810037748 (PMC2983144; doi:10.1107/S1600536810037748)
Supplement: Supplementary file 2 [file e-66-o2656-Isup2.hkl]

# 
# h,k,l, Fc-squared, Fo-squared, sigma(Fo-squared) and status flag 
# 
data_I
_shelx_title ' C2 in C2/c' 
_shelx_refln_list_code          4 
_shelx_F_calc_maximum      231.46 
_exptl_crystal_F_000      1080.00 
_reflns_d_resolution_high  0.8406 
 
loop_ 
 _symmetry_equiv_pos_as_xyz 
 'x, y, z' 
 '-x, y, -z+1/2' 
 'x+1/2, y+1/2, z' 
 '-x+1/2, y+1/2, -z+1/2' 
 '-x, -y, -z' 
 'x, -y, z-1/2' 
 '-x+1/2, -y+1/2, -z' 
 'x+1/2, -y+1/2, z-1/2' 
 
_cell_length_a    20.6054 
_cell_length_b     7.9612 
_cell_length_c    15.2333 
_cell_angle_alpha  90.000 
_cell_angle_beta  113.845 
_cell_angle_gamma  90.000 
 
_shelx_F_squared_multiplier     1.000 
 
loop_ 
 _refln_index_h 
 _refln_index_k 
 _refln_index_l 
 _refln_F_squared_calc 
 _refln_F_squared_meas 
 _refln_F_squared_sigma 
 _refln_observed_status 
   2   0   0     6327.10     6096.58     36.53 o 
   8   0   0    15591.72    15162.49    121.85 o 
  10   0   0     1317.20     1302.46     59.65 o 
  12   0   0     1932.30     2083.99     76.30 o 
  14   0   0     2552.35     2632.44     92.03 o 
  16   0   0     1924.20     1853.46     96.88 o 
  18   0   0      314.03      328.79     87.17 o 
  20   0   0      766.72      870.54    107.52 o 
  22   0   0       95.02      195.15    110.29 o 
   1   1   0     9768.93    10321.85    254.84 o 
   3   1   0     4504.44     4590.74    203.94 o 
   5   1   0     6541.17     6568.11    347.99 o 
   7   1   0     3324.39     3319.43     77.46 o 
   9   1   0     9000.07     9009.52    197.46 o 
  11   1   0     2150.24     2143.86     52.06 o 
  13   1   0     1945.08     2118.09    113.76 o 
  15   1   0     1786.99     1920.60     66.86 o 
  17   1   0     1794.04     1923.86     73.00 o 
  19   1   0     1092.37     1111.45     78.50 o 
  21   1   0      151.41      248.21     73.78 o 
   0   2   0    26450.50    25006.45    113.76 o 
   4   2   0    13187.73    12329.81     96.65 o 
   6   2   0     1473.84     1436.57     50.64 o 
   8   2   0     9081.82     8626.82    105.90 o 
  10   2   0    15391.42    14492.88    148.44 o 
  12   2   0     2602.93     2617.41     88.33 o 
  14   2   0      141.39      117.69     72.60 o 
  16   2   0     1151.59     1137.37     92.95 o 
  18   2   0     1869.86     1945.25    113.07 o 
  20   2   0        5.70       52.95     92.03 o 
   1   3   0     7690.98     7872.42    124.74 o 
   3   3   0       49.80       57.11     36.07 o 
   5   3   0    19901.75    19506.65    143.36 o 
   7   3   0     4773.76     4713.19     87.17 o 
   9   3   0     3067.46     3120.08     85.78 o 
  11   3   0     2154.51     2184.10     83.93 o 
  13   3   0      191.70      217.81     70.29 o 
  15   3   0      475.44      557.93     86.71 o 
  17   3   0       89.85       43.47     89.02 o 
  19   3   0       34.18      -86.01     96.65 o 
  21   3   0       61.59       73.76    101.51 o 
   0   4   0     1172.05      966.27     53.64 o 
   2   4   0     2339.37     2603.08     71.68 o 
   4   4   0     2104.50     2010.46     67.05 o 
   6   4   0      435.00      359.78     57.34 o 
   8   4   0     1298.21     1196.80     74.45 o 
  10   4   0       36.16       -4.62     64.97 o 
  12   4   0      158.35       70.06     74.92 o 
  14   4   0     2167.00     2291.16    106.82 o 
  16   4   0      294.02      157.69     95.26 o 
  18   4   0       24.27       15.95     97.34 o 
  20   4   0      484.45      420.13    113.99 o 
   1   5   0       76.86       29.43     39.25 o 
   3   5   0     8810.66     9296.20    130.87 o 
   5   5   0      790.28      708.46     69.37 o 
   7   5   0      335.47      291.80     68.21 o 
   9   5   0      341.66      241.86     74.68 o 
  11   5   0      189.19       98.27     78.85 o 
  13   5   0      604.25      384.29     90.41 o 
  15   5   0        0.78      168.56     88.09 o 
  17   5   0      275.25      266.13    100.58 o 
  19   5   0      169.71       39.31    113.53 o 
   0   6   0      567.41      562.33     75.15 o 
   2   6   0       21.27       78.15     67.75 o 
   4   6   0        1.10        5.32     67.98 o 
   6   6   0       96.87      148.44     72.60 o 
   8   6   0     1237.62     1082.11     95.73 o 
  10   6   0      452.25      315.62     83.93 o 
  12   6   0        0.23       57.81     86.25 o 
  14   6   0       61.99      158.39     90.87 o 
  16   6   0        2.19      149.14     98.50 o 
   1   7   0        4.06       85.98     53.70 o 
   3   7   0      223.13      305.21     81.62 o 
   5   7   0      179.94      182.43     82.78 o 
   7   7   0        1.25        2.31     83.47 o 
   9   7   0       62.68      104.05     86.94 o 
  11   7   0      138.37      212.72     92.72 o 
  13   7   0       11.83      -65.67     98.73 o 
  15   7   0       89.31      120.00    101.97 o 
   0   8   0      558.95      642.33     95.03 o 
   2   8   0      844.81      862.45     99.66 o 
   4   8   0      299.49      310.07     96.19 o 
   6   8   0      189.22      224.51     98.27 o 
   8   8   0       52.71       -2.54     96.19 o 
  10   8   0       13.36        5.78    102.89 o 
  12   8   0        2.87      -29.83    105.44 o 
   1   9   0       73.50      164.88     73.57 o 
   3   9   0       21.33      -30.75    100.12 o 
   5   9   0      242.05      133.18    112.84 o 
 -21   1   1        2.61      -39.62     66.62 o 
 -19   1   1      678.83      762.91     69.16 o 
 -17   1   1      534.27      609.78    156.42 o 
 -15   1   1      586.85      622.47     53.69 o 
 -13   1   1     4728.20     4464.63    156.19 o 
 -11   1   1      237.59      303.36     55.26 o 
  -9   1   1      572.39      543.76     33.18 o 
  -7   1   1        5.70       44.86     24.44 o 
  -5   1   1    36228.50    34127.71   1925.83 o 
  -3   1   1    22442.70    21566.54   1324.66 o 
  -1   1   1      545.24      654.30      9.56 o 
   1   1   1        7.99       32.85      8.65 o 
   3   1   1    15393.34    14753.14    797.48 o 
   5   1   1    53575.96    46550.93   2905.63 o 
   7   1   1      516.87      525.27     30.66 o 
   9   1   1      542.26      621.54     80.70 o 
  11   1   1     2773.82     2819.47    211.45 o 
  13   1   1     1002.75     1058.49     54.85 o 
  15   1   1      287.21      265.90    122.66 o 
  17   1   1     1026.56     1155.19    116.42 o 
  19   1   1       63.41       28.85     67.75 o 
  21   1   1      137.57      216.19     72.34 o 
 -22   2   1      114.02      174.80    105.67 o 
 -20   2   1      153.09      230.06     94.34 o 
 -18   2   1        6.57       27.05     82.78 o 
 -16   2   1      638.29      695.05     81.85 o 
 -14   2   1      595.37      578.51     73.30 o 
 -12   2   1     1407.05     1410.90     75.38 o 
 -10   2   1    10327.53    10034.49    122.08 o 
  -8   2   1      250.98      216.19     43.47 o 
  -6   2   1     5009.88     5175.63     72.83 o 
  -4   2   1      653.40      576.20     39.08 o 
  -2   2   1     1068.45     1145.46     37.92 o 
   0   2   1     9885.24     9843.31    113.64 o 
   2   2   1       62.87       62.20     31.68 o 
   4   2   1     1473.46     1417.38     46.94 o 
   6   2   1     7007.85     7424.71     90.87 o 
   8   2   1     1022.98     1159.80     58.96 o 
  10   2   1     3620.86     4032.02     93.41 o 
  12   2   1       27.19       15.49     64.05 o 
  14   2   1     1077.58      922.34     86.94 o 
  16   2   1        9.72       52.49     77.23 o 
  18   2   1       84.23       92.03     88.56 o 
  20   2   1       11.80       22.20     95.96 o 
 -21   3   1     1112.92     1149.86    123.24 o 
 -19   3   1     1474.34     1481.89    112.84 o 
 -17   3   1        8.04       70.75     83.70 o 
 -15   3   1     1237.27     1239.80     95.03 o 
 -13   3   1      155.94      173.42     66.59 o 
 -11   3   1     3334.55     3051.87     93.41 o 
  -9   3   1     2010.47     1717.50     68.90 o 
  -7   3   1      642.26      720.25     52.26 o 
  -5   3   1     5920.62     5880.16     83.47 o 
  -3   3   1     1035.08     1036.10     45.09 o 
  -1   3   1    11626.91    11865.48     72.26 o 
   1   3   1       79.63       56.32     26.24 o 
   3   3   1    15255.28    14712.07    119.31 o 
   5   3   1     7043.01     7372.68     97.11 o 
   7   3   1     5561.35     5588.59     95.96 o 
   9   3   1     5231.60     4983.49    101.51 o 
  11   3   1      648.63      521.86     73.99 o 
  13   3   1     2100.45     1818.08     94.34 o 
  15   3   1     6151.32     6262.13    150.99 o 
  17   3   1       81.09       -2.31     89.25 o 
  19   3   1        4.75      124.86     95.96 o 
 -20   4   1      297.14      347.76    108.21 o 
 -18   4   1     1501.58     1579.93    118.15 o 
 -16   4   1       90.81       85.32     82.78 o 
 -14   4   1       72.06      -73.30     80.00 o 
 -12   4   1     2798.68     2666.20    102.43 o 
 -10   4   1      852.48      849.96     71.91 o 
  -8   4   1     5410.81     5411.71    105.44 o 
  -6   4   1      815.75      720.94     59.42 o 
  -4   4   1    16580.83    16261.25    146.36 o 
  -2   4   1     7724.92     8139.18    103.82 o 
   0   4   1       95.10       46.82     32.37 o 
   2   4   1     1681.39     1438.65     60.58 o 
   4   4   1     2517.10     2460.88     73.07 o 
   6   4   1     2371.90     2237.52     78.15 o 
   8   4   1     1052.84     1001.65     73.76 o 
  10   4   1      854.31      819.68     78.15 o 
  12   4   1     2339.22     2314.98    101.74 o 
  14   4   1      662.44      882.10     89.25 o 
  16   4   1      841.87      838.64    101.51 o 
  18   4   1       38.87       95.26     95.03 o 
 -19   5   1      117.87      195.84    103.36 o 
 -17   5   1     1636.70     1546.86    120.23 o 
 -15   5   1       53.62       86.71     86.71 o 
 -13   5   1      836.93      988.93     92.49 o 
 -11   5   1     3558.89     3458.82    116.30 o 
  -9   5   1     2474.21     2452.55     98.73 o 
  -7   5   1     2305.30     2186.65     85.78 o 
  -5   5   1     5469.62     5263.03    110.06 o 
  -3   5   1     6669.69     6772.90    115.61 o 
  -1   5   1     1401.42     1439.91     49.86 o 
   1   5   1     5141.19     5048.31    141.85 o 
   3   5   1       73.57      206.02     58.04 o 
   5   5   1     2165.00     2055.55     86.25 o 
   7   5   1     3792.92     3642.18    104.28 o 
   9   5   1      322.95      486.72     75.38 o 
  11   5   1      901.70      941.76     87.63 o 
  13   5   1     2546.46     2440.99    118.38 o 
  15   5   1      140.46      196.77     91.56 o 
  17   5   1      739.22      760.48    113.07 o 
 -16   6   1      470.74      488.34    109.60 o 
 -14   6   1     1537.52     1513.57    113.76 o 
 -12   6   1      166.85      133.41     87.86 o 
 -10   6   1     1608.90     1653.69    101.04 o 
  -8   6   1      493.51      480.48     81.85 o 
  -6   6   1     1998.30     2184.80     96.88 o 
  -4   6   1      132.07      231.91     72.60 o 
  -2   6   1     2885.44     3040.78     98.04 o 
   0   6   1     4117.21     4218.30     77.58 o 
   2   6   1     1508.08     1640.97     85.09 o 
   4   6   1     2253.34     2347.58     97.57 o 
   6   6   1     1275.82     1245.12     90.18 o 
   8   6   1     2358.94     2517.76    106.13 o 
  10   6   1     1249.17     1334.83    101.04 o 
  12   6   1       52.50       38.15     84.86 o 
  14   6   1      764.69      678.40    104.97 o 
  16   6   1      218.58      113.07    109.37 o 
 -15   7   1      487.71      282.09    117.46 o 
 -13   7   1      513.89      398.39    104.51 o 
 -11   7   1      322.54      454.81     94.57 o 
  -9   7   1      201.02      314.00     86.48 o 
  -7   7   1      226.53      321.16     87.17 o 
  -5   7   1      252.50      189.37     81.85 o 
  -3   7   1      579.18      616.20     86.25 o 
  -1   7   1     1856.64     1827.28     70.88 o 
   1   7   1     1148.93     1172.17    126.94 o 
   3   7   1     1831.16     1636.81    104.51 o 
   5   7   1     1012.61     1054.59     92.95 o 
   7   7   1      908.15      912.63     94.11 o 
   9   7   1     1049.08     1122.80    103.12 o 
  11   7   1      358.03      632.39     99.66 o 
  13   7   1       12.77      245.09     97.34 o 
 -12   8   1      358.22      253.65    111.91 o 
 -10   8   1      138.96       77.92    105.44 o 
  -8   8   1      668.40      626.61    105.90 o 
  -6   8   1       62.64      -24.97     96.42 o 
  -4   8   1      914.51      771.58    100.35 o 
  -2   8   1      658.69      467.30     96.19 o 
   0   8   1      334.15      408.46     64.83 o 
   2   8   1      318.39      216.88     93.64 o 
   4   8   1       92.44      161.62     89.25 o 
   6   8   1      558.75      588.69    101.97 o 
   8   8   1      246.90      199.77    103.59 o 
  10   8   1      144.55      166.71    104.05 o 
  -7   9   1      240.43      145.90    113.76 o 
  -5   9   1      152.44      221.51    106.13 o 
  -3   9   1      404.79      175.96    109.37 o 
  -1   9   1      229.81      158.01     73.52 o 
   1   9   1       10.42       77.24    159.77 o 
   3   9   1        7.13       -5.55    102.66 o 
   5   9   1       34.69     -161.62    107.75 o 
 -22   0   2      642.23      773.89    107.29 o 
 -20   0   2     1441.06     1614.15    108.90 o 
 -18   0   2      162.25       95.49     79.54 o 
 -16   0   2     8218.28     8523.00    150.99 o 
 -14   0   2     5868.92     6157.85    120.00 o 
 -12   0   2    11243.12    11268.51    132.26 o 
 -10   0   2      865.29      805.34     49.71 o 
  -8   0   2    23183.94    21650.06    136.88 o 
  -4   0   2      317.64      412.96     22.66 o 
   0   0   2     1008.97     1112.01     27.05 o 
   4   0   2     6047.23     6436.01     70.29 o 
   6   0   2      429.74      300.82     39.77 o 
   8   0   2    24357.85    23362.94    165.55 o 
  10   0   2      924.83      896.44     62.66 o 
  12   0   2     2157.30     2241.68     89.25 o 
  14   0   2     4932.95     4669.26    124.63 o 
  16   0   2       20.19      107.29     79.77 o 
  18   0   2     2220.65     2396.36    127.40 o 
  20   0   2      420.74      545.45    108.90 o 
 -23   1   2      454.77      425.04    112.03 o 
 -21   1   2      104.20      180.46     66.95 o 
 -19   1   2      394.51      475.22     63.21 o 
 -17   1   2     1033.63     1232.51     66.12 o 
 -15   1   2     1754.01     1887.51    127.52 o 
 -13   1   2     4206.13     4375.75     70.63 o 
 -11   1   2     2287.22     2230.20     58.85 o 
  -9   1   2     5319.57     5139.79     58.15 o 
  -7   1   2    16827.43    16571.33    341.28 o 
  -5   1   2    39055.97    37428.49   1610.10 o 
  -3   1   2    21901.81    21860.76    928.70 o 
   1   1   2    13030.67    13017.93    513.22 o 
   5   1   2    39646.06    35910.86   1558.89 o 
   7   1   2     2393.96     2261.73    132.26 o 
   9   1   2     6007.15     5930.16    137.00 o 
  11   1   2    10280.52    10373.99     99.24 o 
  13   1   2      285.81      251.87     51.83 o 
  15   1   2      368.11      387.06     90.99 o 
  17   1   2      556.97      662.17     98.27 o 
  19   1   2      314.13      415.29     71.40 o 
  21   1   2      235.64      288.53     77.64 o 
 -22   2   2      382.09      722.10    106.59 o 
 -20   2   2        7.70      -27.28     89.48 o 
 -18   2   2     2531.34     2596.37    113.99 o 
 -16   2   2      562.39      426.83     83.70 o 
 -14   2   2     2841.63     2813.49     94.80 o 
 -12   2   2       94.84      192.38     55.03 o 
 -10   2   2     8409.80     8231.90    110.75 o 
  -8   2   2     1189.41     1112.63     51.33 o 
  -6   2   2     4111.27     4432.49     68.67 o 
  -4   2   2    42524.57    38644.97    161.85 o 
  -2   2   2    11069.84    11018.10     84.86 o 
   0   2   2      412.91      498.55     24.44 o 
   2   2   2    13834.86    13220.01     98.73 o 
   4   2   2     5661.02     5534.25     75.38 o 
   6   2   2     4401.23     4306.94     77.00 o 
   8   2   2     1530.04     1683.98     65.44 o 
  10   2   2     4057.88     4246.13     98.73 o 
  12   2   2     4062.59     3759.64    109.14 o 
  14   2   2       31.07       49.71     74.22 o 
  16   2   2     1448.63     1615.30    102.66 o 
  18   2   2      134.34      146.82     93.41 o 
  20   2   2      729.98      942.92    112.84 o 
 -21   3   2     1726.77     1702.24    128.79 o 
 -19   3   2      620.08      568.57    103.82 o 
 -17   3   2      218.80      293.19     80.46 o 
 -15   3   2     2187.69     2405.85     98.50 o 
 -13   3   2     1226.13     1320.96     81.16 o 
 -11   3   2      924.20      789.85     69.83 o 
  -9   3   2       24.74       78.61     48.79 o 
  -7   3   2     5973.78     5965.94     91.33 o 
  -5   3   2     1570.75     1524.67     53.18 o 
  -3   3   2     3043.40     3296.04     64.05 o 
  -1   3   2    10369.09    10429.59    150.18 o 
   1   3   2     8743.61     9105.33    234.23 o 
   3   3   2      365.28      342.90     43.01 o 
   5   3   2      160.53      326.02     47.86 o 
   7   3   2     4478.91     4365.44     89.02 o 
   9   3   2     1585.53     1550.10     77.46 o 
  11   3   2      121.63       88.79     64.74 o 
  13   3   2     7478.66     7124.58    146.82 o 
  15   3   2      931.27     1135.98     95.73 o 
  17   3   2      104.92       47.40     92.95 o 
  19   3   2      515.15      560.02    112.60 o 
 -20   4   2     1006.66      955.86    120.23 o 
 -18   4   2        3.01      -19.65     91.56 o 
 -16   4   2      177.31      135.96     87.40 o 
 -14   4   2       76.43       15.72     77.23 o 
 -12   4   2     4076.50     4022.07    114.45 o 
 -10   4   2       98.53      142.20     63.59 o 
  -8   4   2     1487.65     1515.65     72.37 o 
  -6   4   2     3863.55     4021.61     86.71 o 
  -4   4   2       78.04      242.09     45.32 o 
  -2   4   2     5748.22     5858.65     92.49 o 
   0   4   2    19567.44    20525.39    119.08 o 
   2   4   2      148.01      145.67     48.56 o 
   4   4   2     2111.59     2067.80     69.83 o 
   6   4   2     1438.63     1509.17     71.91 o 
   8   4   2     1659.90     1772.53     83.70 o 
  10   4   2      254.41      313.07     71.68 o 
  12   4   2       11.08       70.29     75.84 o 
  14   4   2      627.47      683.95     91.56 o 
  16   4   2       19.94      207.87     87.17 o 
  18   4   2       12.77     -149.83    105.21 o 
 -19   5   2        8.02      -17.11     99.19 o 
 -17   5   2      137.74      268.68     89.94 o 
 -15   5   2      266.74      141.97     88.56 o 
 -13   5   2      120.00      209.02     77.92 o 
 -11   5   2     2546.85     2415.56    105.90 o 
  -9   5   2     3166.02     3164.71    103.59 o 
  -7   5   2     1768.87     1854.15     83.24 o 
  -5   5   2       12.37      -35.61     62.20 o 
  -3   5   2      378.68      499.20     63.35 o 
  -1   5   2      128.00      242.99     67.52 o 
   1   5   2        6.01       -2.04     40.60 o 
   3   5   2        6.25      -57.11     57.81 o 
   5   5   2      247.23      261.28     66.36 o 
   7   5   2      190.41      158.85     71.91 o 
   9   5   2       62.73       87.86     72.14 o 
  11   5   2      829.25      775.51     90.87 o 
  13   5   2      364.94      323.25     89.94 o 
  15   5   2        9.49      -77.46     97.34 o 
  17   5   2        4.86     -155.03    103.36 o 
 -18   6   2       10.34       41.62    103.59 o 
 -16   6   2       84.53      218.04     97.11 o 
 -14   6   2        1.25        0.00     89.25 o 
 -12   6   2      134.40      100.35     82.78 o 
 -10   6   2     1715.79     1816.93    100.35 o 
  -8   6   2       43.03       -1.85     78.15 o 
  -6   6   2     2286.82     2274.05     98.04 o 
  -4   6   2       10.09       -6.71     66.13 o 
  -2   6   2      200.23      213.65     68.44 o 
   0   6   2      502.84      518.70     54.19 o 
   2   6   2      248.04      213.65     72.14 o 
   4   6   2       39.20      -30.06     74.22 o 
   6   6   2      372.12      400.47     79.31 o 
   8   6   2      751.03      647.18     89.25 o 
  10   6   2      121.04      258.97     85.78 o 
  12   6   2       84.14      201.62     89.71 o 
  14   6   2       11.28       19.19     92.95 o 
  16   6   2       32.51       36.07    107.98 o 
 -15   7   2        0.99     -152.84    104.74 o 
 -13   7   2       42.71      153.99     92.49 o 
 -11   7   2       31.81      132.72     86.25 o 
  -9   7   2      202.33      154.69     92.03 o 
  -7   7   2      253.12      245.79     85.32 o 
  -5   7   2      483.39      524.18     83.70 o 
  -3   7   2      281.81      391.92     84.40 o 
  -1   7   2      228.81      230.39     56.73 o 
   1   7   2      186.84      216.96     78.38 o 
   3   7   2      363.81      426.60     87.86 o 
   5   7   2      421.96      161.39     89.48 o 
   7   7   2      483.57      485.56     92.26 o 
   9   7   2       45.66      -14.80     92.72 o 
  11   7   2      628.33      512.61    109.37 o 
  13   7   2       45.16      174.11    101.27 o 
 -12   8   2      167.69      368.10    107.29 o 
 -10   8   2      316.35       93.41    107.52 o 
  -8   8   2      327.87      396.31    101.51 o 
  -6   8   2       23.28      147.52     88.09 o 
  -4   8   2        2.18       62.89     90.18 o 
  -2   8   2      211.11      370.18     92.26 o 
   0   8   2      204.03      142.66    107.52 o 
   2   8   2        2.29        7.17     89.25 o 
   4   8   2      257.23      309.14     94.34 o 
   6   8   2      105.46      -44.39     97.11 o 
   8   8   2       41.84      -85.55    101.97 o 
  10   8   2       23.56     -163.70    109.14 o 
  -7   9   2       35.06       77.23    108.90 o 
  -5   9   2      299.80      247.41    111.68 o 
  -3   9   2      173.61      134.57    104.05 o 
  -1   9   2      268.96      156.31     75.94 o 
   1   9   2      153.26      291.27     87.05 o 
   3   9   2      316.08      220.12    109.14 o 
   5   9   2      200.15      234.69    109.83 o 
 -23   1   3       35.47       -0.60    113.64 o 
 -21   1   3      313.19      196.35    117.23 o 
 -19   1   3       88.11       83.32     78.38 o 
 -17   1   3        1.45      -27.06     52.54 o 
 -15   1   3       63.68      122.02     46.75 o 
 -13   1   3      446.83      504.90     60.35 o 
 -11   1   3     4040.58     4247.37     60.40 o 
  -9   1   3     1453.78     1516.43     38.01 o 
  -7   1   3     3203.61     3262.97     42.59 o 
  -5   1   3     4609.57     4942.76    137.11 o 
  -3   1   3     1661.44     1898.91     26.98 o 
  -1   1   3      455.77      453.44     33.37 o 
   1   1   3     1836.68     1767.59     28.67 o 
   3   1   3    52618.54    44785.34   2940.66 o 
   5   1   3    12685.08    12772.97    474.00 o 
   7   1   3      581.95      734.08     71.33 o 
   9   1   3        4.06      101.77     36.38 o 
  11   1   3      854.39      889.18     51.89 o 
  13   1   3       58.17       71.18     51.83 o 
  15   1   3       86.99        5.38    118.38 o 
  17   1   3       66.88       29.41     64.41 o 
  19   1   3       53.89       89.68    128.44 o 
 -22   2   3      279.66      149.60    105.44 o 
 -20   2   3      206.80      288.79     85.78 o 
 -18   2   3      499.22      440.94     85.55 o 
 -16   2   3      589.38      680.71     81.16 o 
 -14   2   3      651.73      675.86     71.68 o 
 -12   2   3      831.28      859.21     64.05 o 
 -10   2   3     1593.82     1493.91     62.66 o 
  -8   2   3     5214.58     5307.43     81.62 o 
  -6   2   3      931.59      994.94     43.47 o 
  -4   2   3     3401.37     3424.60     58.96 o 
  -2   2   3    10854.38    11218.33     89.71 o 
   0   2   3      995.86     1054.84     40.35 o 
   2   2   3     6087.81     5793.68     75.38 o 
   4   2   3      277.36      339.20     42.54 o 
   6   2   3     1602.63     1584.09     61.97 o 
   8   2   3    28876.21    26888.35    199.31 o 
  10   2   3     2491.62     2552.44     92.26 o 
  12   2   3      151.54      315.15     67.98 o 
  14   2   3     1521.30     1518.65     94.80 o 
  16   2   3      697.80      880.72     94.80 o 
  18   2   3       62.32      122.32     97.11 o 
 -21   3   3        8.97      -56.88     96.19 o 
 -19   3   3       20.02      132.49     82.31 o 
 -17   3   3      726.15      817.36     89.48 o 
 -15   3   3       28.22       57.11     72.60 o 
 -13   3   3     2108.01     2103.87     86.01 o 
 -11   3   3      920.49      811.58     65.90 o 
  -9   3   3      238.70      169.95     51.10 o 
  -7   3   3      631.98      824.30     50.17 o 
  -5   3   3     4758.80     4774.93     79.31 o 
  -3   3   3     2555.44     2461.11     59.42 o 
  -1   3   3    13242.11    13997.50    199.43 o 
   1   3   3     1703.22     1818.29    142.78 o 
   3   3   3     8633.33     7854.08    100.58 o 
   5   3   3     4639.52     5180.25     92.95 o 
   7   3   3     3226.00     2967.48     85.78 o 
   9   3   3     2624.80     2680.77     93.41 o 
  11   3   3       64.41        1.85     70.52 o 
  13   3   3      433.57      283.01     84.86 o 
  15   3   3      198.04      195.61     89.48 o 
  17   3   3      639.13      780.37    103.82 o 
  19   3   3        2.40     -127.17    104.28 o 
 -20   4   3      309.53      340.36    103.36 o 
 -18   4   3      936.73      973.44    105.44 o 
 -16   4   3     4775.88     4551.10    137.34 o 
 -14   4   3     3606.04     3917.10    118.15 o 
 -12   4   3     1595.68     1631.95     87.17 o 
 -10   4   3     5022.55     5061.41    108.44 o 
  -8   4   3     1375.80     1416.69     71.68 o 
  -6   4   3     1377.76     1288.59     63.82 o 
  -4   4   3     4206.44     3999.18     84.16 o 
  -2   4   3     3769.68     3944.85     82.78 o 
   0   4   3    16079.92    16498.48    323.25 o 
   2   4   3     2341.48     2179.94     71.68 o 
   4   4   3     3158.94     3001.01     83.70 o 
   6   4   3     4687.98     4817.24    105.44 o 
   8   4   3       98.96       90.41     65.44 o 
  10   4   3     3208.24     3317.31    111.68 o 
  12   4   3      952.79      992.17     91.33 o 
  14   4   3      103.91      121.39     88.09 o 
  16   4   3      909.26      852.51    107.05 o 
  18   4   3     1602.53     1666.17    126.25 o 
 -19   5   3        9.83      112.37    101.27 o 
 -17   5   3       98.23      -45.09     93.18 o 
 -15   5   3     2380.69     2535.79    114.92 o 
 -13   5   3      179.37      314.23     80.23 o 
 -11   5   3      241.07      256.19     75.61 o 
  -9   5   3     2320.09     2438.68     94.34 o 
  -7   5   3     3597.39     3654.43     99.89 o 
  -5   5   3       37.26      158.15     58.96 o 
  -3   5   3     4263.41     4608.22    103.36 o 
  -1   5   3     4400.92     4365.78     69.65 o 
   1   5   3     6647.26     6587.83    226.71 o 
   3   5   3     1638.84     1605.36     81.16 o 
   5   5   3     6094.60     5824.90    120.70 o 
   7   5   3      857.60      938.29     83.70 o 
   9   5   3      606.44      716.78     84.63 o 
  11   5   3      752.68      746.61     90.87 o 
  13   5   3      351.25      453.65     92.95 o 
  15   5   3       13.47      -34.91     98.04 o 
  17   5   3       13.88     -163.36    108.90 o 
 -18   6   3      365.81      301.51    108.67 o 
 -16   6   3      257.64      138.04    100.81 o 
 -14   6   3      789.27      842.80    102.43 o 
 -12   6   3     1298.38     1379.00    102.89 o 
 -10   6   3      191.03      173.18     84.40 o 
  -8   6   3     3962.66     3601.95    117.23 o 
  -6   6   3     6600.09     6556.01    137.58 o 
  -4   6   3      273.28      313.30     73.07 o 
  -2   6   3     1097.32      939.45     80.46 o 
   0   6   3     1038.84      890.40     59.65 o 
   2   6   3     2474.06     2540.42    102.20 o 
   4   6   3     1544.38     1460.62     94.57 o 
   6   6   3      180.87      300.82     77.46 o 
   8   6   3     1620.62     1650.91    103.59 o 
  10   6   3      863.13      904.07     98.04 o 
  12   6   3      788.16      805.57    106.13 o 
  14   6   3      159.45      342.21     99.89 o 
 -15   7   3      121.97      100.12    104.97 o 
 -13   7   3      210.59      126.48     95.26 o 
 -11   7   3     2058.87     2158.21    119.77 o 
  -9   7   3      885.66     1080.49     98.04 o 
  -7   7   3     1223.98     1247.20    100.58 o 
  -5   7   3     5693.79     5576.57    146.82 o 
  -3   7   3      122.52      226.13     77.23 o 
  -1   7   3       39.58       68.93     56.30 o 
   1   7   3      925.41      897.59     63.11 o 
   3   7   3     2198.37     2184.80    108.21 o 
   5   7   3       11.45       24.74     89.25 o 
   7   7   3      173.17      152.84     90.64 o 
   9   7   3      934.68      862.91    107.98 o 
  11   7   3      620.34      679.32    108.67 o 
  13   7   3      346.37      393.54    117.00 o 
 -12   8   3       14.28      -83.93    103.82 o 
 -10   8   3      127.75       71.22     95.96 o 
  -8   8   3      470.44      652.27    103.82 o 
  -6   8   3       86.01      110.75     96.42 o 
  -4   8   3      573.84      446.02     95.96 o 
  -2   8   3       74.04      175.50     90.18 o 
   0   8   3      461.75      400.18    142.43 o 
   2   8   3      808.62      904.53    101.74 o 
   4   8   3      419.68      385.44     98.73 o 
   6   8   3      462.83      640.94    108.21 o 
   8   8   3        5.85       42.78     98.73 o 
  -7   9   3      348.01      419.20    114.92 o 
  -5   9   3       33.33      -11.33    104.51 o 
  -3   9   3      102.38      130.18    103.36 o 
  -1   9   3      597.58      601.47    119.31 o 
   1   9   3      119.68       80.73     75.78 o 
   3   9   3       57.08      314.46    102.89 o 
 -24   0   4      174.83      289.72    107.75 o 
 -22   0   4      287.72      427.06     97.57 o 
 -20   0   4     2716.63     2978.58    123.47 o 
 -18   0   4      422.74      418.74     79.77 o 
 -16   0   4      132.25      218.97     70.52 o 
 -14   0   4     2626.30     2532.32     85.78 o 
 -12   0   4     4887.27     4705.56     91.79 o 
 -10   0   4      372.44      483.25     45.32 o 
  -8   0   4    18486.70    17500.12    126.71 o 
  -6   0   4    12061.38    11487.01     92.72 o 
  -4   0   4     1538.73     1791.03     41.85 o 
   0   0   4    25124.35    22784.08    295.15 o 
   4   0   4      264.59      320.93     40.93 o 
   6   0   4    13147.22    12581.61    125.09 o 
   8   0   4     1886.88     1859.01     70.75 o 
  10   0   4     2117.91     2351.05     84.40 o 
  12   0   4     1906.50     1933.92     93.88 o 
  14   0   4     2400.51     2437.52    110.99 o 
  16   0   4      202.38      271.45     90.18 o 
  18   0   4        7.55       27.05     98.27 o 
 -23   1   4      330.81      372.79     75.61 o 
 -21   1   4     1167.41     1132.44    108.90 o 
 -19   1   4     1771.46     2001.65     90.75 o 
 -17   1   4     2091.17     2084.06     69.95 o 
 -15   1   4     1550.66     1464.97     95.73 o 
 -13   1   4     5834.34     5975.14    110.06 o 
 -11   1   4    15083.09    15243.54    386.95 o 
  -9   1   4     8560.12     8657.96    157.58 o 
  -7   1   4     7970.32     8099.64     61.47 o 
  -5   1   4    22731.22    23479.55    779.67 o 
  -3   1   4    14848.83    15226.17    719.21 o 
  -1   1   4    25503.41    24462.23    944.38 o 
   1   1   4     9349.85     9058.96    269.29 o 
   3   1   4     2931.97     2738.76    154.11 o 
   5   1   4     5300.22     5192.85     88.44 o 
   7   1   4     3738.60     3963.86     60.87 o 
   9   1   4     1378.59     1405.63     52.24 o 
  11   1   4     2761.61     2863.70     70.45 o 
  13   1   4     3347.95     3723.15     82.40 o 
  15   1   4     1104.01     1086.90     71.83 o 
  17   1   4      343.34      463.39    118.62 o 
  19   1   4      321.52      496.54     76.19 o 
 -22   2   4      467.83      527.41    102.89 o 
 -20   2   4      148.89      -66.59     91.33 o 
 -18   2   4     1132.76     1164.42     94.80 o 
 -16   2   4     2652.95     2648.40    103.59 o 
 -14   2   4     1337.24     1372.75     76.30 o 
 -12   2   4     1195.34     1237.72     66.13 o 
 -10   2   4    17973.54    18205.34    155.84 o 
  -8   2   4      433.15      353.07     44.39 o 
  -6   2   4      421.55      548.22     41.85 o 
  -4   2   4     9611.77     9635.63     92.26 o 
  -2   2   4      910.35      821.76     42.08 o 
   0   2   4     5201.15     5621.47    274.80 o 
   2   2   4     3142.17     2945.98     61.97 o 
   4   2   4    19831.93    18425.47    144.28 o 
   6   2   4     2633.97     2697.18     77.00 o 
   8   2   4     6303.22     5849.41    111.68 o 
  10   2   4      966.95     1019.22     78.15 o 
  12   2   4      945.11      944.07     88.09 o 
  14   2   4      892.46      838.17     95.96 o 
  16   2   4      423.35      324.63     98.73 o 
  18   2   4       27.14       92.49    100.12 o 
 -21   3   4       34.96       96.19     97.81 o 
 -19   3   4      171.03      268.22     85.78 o 
 -17   3   4      563.20      838.40     84.63 o 
 -15   3   4     1374.93     1388.48     89.71 o 
 -13   3   4     1693.71     1841.44     83.24 o 
 -11   3   4     2547.37     2414.86     83.70 o 
  -9   3   4     6752.15     7188.17    109.14 o 
  -7   3   4     6697.95     6948.86     99.19 o 
  -5   3   4       34.41       84.63     42.31 o 
  -3   3   4     7237.75     7611.53     95.26 o 
  -1   3   4     2964.83     3048.61     85.09 o 
   1   3   4     4875.19     4816.29    211.10 o 
   3   3   4     5667.86     5837.84     93.64 o 
   5   3   4     4878.97     4586.71     93.18 o 
   7   3   4     2918.14     2647.01     87.63 o 
   9   3   4     1465.01     1550.10     85.09 o 
  11   3   4       12.92       98.96     75.15 o 
  13   3   4       48.28       10.64     80.23 o 
  15   3   4      322.96      563.95     97.81 o 
  17   3   4      237.53      379.20    100.58 o 
 -20   4   4      212.23      174.57    100.35 o 
 -18   4   4     1078.30     1025.92    100.58 o 
 -16   4   4     1092.12     1167.89     98.73 o 
 -14   4   4       27.74       62.66     73.99 o 
 -12   4   4     1768.87     1635.88     88.33 o 
 -10   4   4      341.37      439.55     62.66 o 
  -8   4   4     1376.22     1385.93     70.75 o 
  -6   4   4     3227.25     3238.24     84.40 o 
  -4   4   4      205.13      193.53     50.64 o 
  -2   4   4     1377.48     1305.93     61.97 o 
   0   4   4      280.36      272.95     37.02 o 
   2   4   4     1830.64     1750.57     71.91 o 
   4   4   4       23.29      141.97     57.11 o 
   6   4   4     2039.95     2269.89     86.94 o 
   8   4   4      548.94      610.42     77.00 o 
  10   4   4      920.05      986.62     87.17 o 
  12   4   4      118.26      -75.84     83.70 o 
  14   4   4        6.22       56.65     88.09 o 
  16   4   4      448.48      416.20    101.74 o 
 -19   5   4       92.15       52.72    102.66 o 
 -17   5   4      180.53      280.93     90.64 o 
 -15   5   4       74.34       22.43     86.01 o 
 -13   5   4      492.58      428.22     84.63 o 
 -11   5   4      558.35      504.29     78.38 o 
  -9   5   4      262.15      334.81     71.22 o 
  -7   5   4       27.63      -21.97     62.66 o 
  -5   5   4     1506.24     1546.63     78.61 o 
  -3   5   4       80.50       30.29     60.12 o 
  -1   5   4      242.86      293.00     44.63 o 
   1   5   4       50.54       45.79     43.16 o 
   3   5   4      106.17       78.85     65.67 o 
   5   5   4        1.94       87.17     68.44 o 
   7   5   4       75.04      -37.23     77.46 o 
   9   5   4      587.70      778.06     87.40 o 
  11   5   4       83.88      282.32     85.09 o 
  13   5   4       40.08      149.60     88.33 o 
  15   5   4      147.12       -8.32    104.51 o 
 -18   6   4        0.10     -157.11    104.74 o 
 -16   6   4       10.31      -12.95     93.88 o 
 -14   6   4      277.54      354.23     88.79 o 
 -12   6   4      290.87      214.11     89.71 o 
 -10   6   4       68.57       92.03     77.92 o 
  -8   6   4     1765.72     1520.50     99.89 o 
  -6   6   4     1630.40     1531.83     93.18 o 
  -4   6   4      486.46      456.20     78.15 o 
  -2   6   4      270.53      252.26     75.38 o 
   0   6   4     1019.02     1014.21     59.10 o 
   2   6   4      265.60      312.38     79.08 o 
   4   6   4      126.83       57.81     77.69 o 
   6   6   4        5.60      -55.72     80.70 o 
   8   6   4       78.86       71.91     86.48 o 
  10   6   4      260.79      220.58     91.79 o 
  12   6   4        6.69       40.23     94.57 o 
  14   6   4        3.44      -11.56    105.44 o 
 -15   7   4       33.92       39.77     99.66 o 
 -13   7   4        3.72      -18.27     94.34 o 
 -11   7   4       73.83      181.05     91.10 o 
  -9   7   4     1878.23     1860.86    112.37 o 
  -7   7   4        3.24       19.88     81.85 o 
  -5   7   4      254.47      340.82     87.17 o 
  -3   7   4      879.15     1127.20     92.03 o 
  -1   7   4      735.05      742.59    123.24 o 
   1   7   4        0.86       -2.01     55.75 o 
   3   7   4       13.79      -26.13     84.63 o 
   5   7   4        4.18       62.89     84.16 o 
   7   7   4        0.82      -17.34     91.33 o 
   9   7   4       32.73      -47.86     97.11 o 
  11   7   4       24.42       77.69    101.27 o 
 -12   8   4      130.49      165.55    101.27 o 
 -10   8   4        1.86       77.00     96.42 o 
  -8   8   4      367.81      475.39    102.66 o 
  -6   8   4      115.15      195.61     96.65 o 
  -4   8   4       16.89      -17.11     91.33 o 
  -2   8   4      444.15      416.66     99.66 o 
   0   8   4     1335.85     1291.27    107.63 o 
   2   8   4      283.12      230.30     95.49 o 
   4   8   4       86.77       -5.09     97.81 o 
   6   8   4      637.43      409.49    113.99 o 
   8   8   4       89.78       70.52    109.14 o 
  -7   9   4      181.95      290.41    107.75 o 
  -5   9   4       23.87       64.51    102.43 o 
  -3   9   4      206.97      151.91    105.90 o 
  -1   9   4       55.31      105.55     72.59 o 
   1   9   4       43.47      106.16     87.86 o 
 -23   1   5      128.78       27.33     71.59 o 
 -21   1   5      165.18      169.95     72.14 o 
 -19   1   5      613.93      694.40     63.75 o 
 -17   1   5        3.17      -20.54     50.93 o 
 -15   1   5     2559.25     2547.93     65.88 o 
 -13   1   5      279.50      308.23     68.90 o 
 -11   1   5      409.57      538.09     36.29 o 
  -9   1   5      247.26      360.17     30.57 o 
  -7   1   5    10529.72    10643.31     83.82 o 
  -5   1   5     6191.14     6945.13    127.17 o 
  -3   1   5     1882.55     2310.79    145.78 o 
  -1   1   5    14459.48    14376.43    509.38 o 
   1   1   5     1110.92     1055.25     26.82 o 
   3   1   5     1592.83     1668.76     40.54 o 
   5   1   5     2823.71     3090.45     88.56 o 
   7   1   5      125.38      190.26     40.01 o 
   9   1   5       77.27      158.65     44.88 o 
  11   1   5      419.68      438.00     55.18 o 
  13   1   5      858.56      928.04     64.81 o 
  15   1   5        2.10       -4.81     63.10 o 
  17   1   5        1.02     -130.85    112.26 o 
 -22   2   5       71.16       96.65     96.88 o 
 -20   2   5      396.59      432.38     92.95 o 
 -18   2   5      247.92      316.54     79.77 o 
 -16   2   5      810.20      688.80     80.93 o 
 -14   2   5      967.46      925.34     75.61 o 
 -12   2   5       46.71       92.49     54.11 o 
 -10   2   5      339.19      217.81     49.94 o 
  -8   2   5     6999.34     7282.04     97.81 o 
  -6   2   5      649.22      720.71     43.70 o 
  -4   2   5      498.46      484.17     41.39 o 
  -2   2   5     1468.55     1498.54     49.71 o 
   0   2   5     9601.10     9908.56    604.76 o 
   2   2   5     2640.73     2262.03     63.59 o 
   4   2   5     1871.68     1836.58     64.74 o 
   6   2   5       23.10      146.13     53.87 o 
   8   2   5      335.76      574.58     68.90 o 
  10   2   5      209.23      126.01     72.83 o 
  12   2   5      317.51      202.55     82.55 o 
  14   2   5        9.55      -75.61     84.40 o 
  16   2   5      275.46      407.18     93.88 o 
  18   2   5       10.97       47.40    101.97 o 
 -23   3   5      102.96      -20.81    109.83 o 
 -21   3   5      644.59      523.48    106.13 o 
 -19   3   5      474.31      548.22     90.64 o 
 -17   3   5     2995.43     2955.69    116.77 o 
 -15   3   5       26.06       25.67     70.52 o 
 -13   3   5     2305.12     2306.42     91.10 o 
 -11   3   5     6817.50     6783.77    118.15 o 
  -9   3   5     6585.24     6184.21    104.74 o 
  -7   3   5      678.24      708.92     55.03 o 
  -5   3   5    15726.33    16800.22    143.59 o 
  -3   3   5      355.00      326.25     45.55 o 
  -1   3   5      301.57      353.83     34.25 o 
   1   3   5     5442.88     5407.93    436.89 o 
   3   3   5     6537.06     6832.32    106.36 o 
   5   3   5      424.16      419.90     62.20 o 
   7   3   5     1116.80      994.94     75.38 o 
   9   3   5     1204.68     1342.23     83.70 o 
  11   3   5     1816.21     1867.10     99.66 o 
  13   3   5      747.76      742.45     95.03 o 
  15   3   5      110.16      121.16     98.50 o 
  17   3   5      556.72      554.23    114.45 o 
 -22   4   5       57.86      -80.23    106.13 o 
 -20   4   5      263.09      199.54     99.66 o 
 -18   4   5      148.38      307.99     86.25 o 
 -16   4   5      130.83      136.19     80.70 o 
 -14   4   5      176.55      218.73     74.45 o 
 -12   4   5     1594.81     1530.21     86.25 o 
 -10   4   5     2454.35     2446.31     89.48 o 
  -8   4   5     2072.85     2073.12     79.77 o 
  -6   4   5     4878.71     4746.25     97.57 o 
  -4   4   5     2291.15     2430.35     75.15 o 
  -2   4   5     2945.17     2947.13     82.78 o 
   0   4   5       67.27       45.01     37.03 o 
   2   4   5     5889.86     5752.76    107.05 o 
   4   4   5     5658.75     5308.81    111.45 o 
   6   4   5     2128.21     2091.62     90.64 o 
   8   4   5     1932.79     2027.57     95.26 o 
  10   4   5     1161.08     1334.83     95.49 o 
  12   4   5      350.78      405.79     92.72 o 
  14   4   5      459.25      454.81    100.12 o 
  16   4   5      142.20      145.21    103.59 o 
 -19   5   5      868.91      891.35    108.90 o 
 -17   5   5       62.96      185.90     86.01 o 
 -15   5   5     2798.31     2960.31    117.46 o 
 -13   5   5     3957.09     3836.40    121.62 o 
 -11   5   5     3558.04     3634.78    113.30 o 
  -9   5   5     2445.60     2378.33     97.81 o 
  -7   5   5     6040.40     6031.61    123.01 o 
  -5   5   5     2217.85     2187.80     86.71 o 
  -3   5   5     1920.90     1912.65     85.09 o 
  -1   5   5     2033.80     2110.60     61.45 o 
   1   5   5      293.74      229.75     48.46 o 
   3   5   5      105.43      168.56     67.29 o 
   5   5   5     3236.90     3115.46    109.37 o 
   7   5   5      994.91     1090.90     90.87 o 
   9   5   5      334.34      286.25     86.94 o 
  11   5   5      540.39      601.17     99.42 o 
  13   5   5      993.30      728.57    111.68 o 
  15   5   5      811.35      986.38    118.85 o 
 -18   6   5      137.84       75.15    107.05 o 
 -16   6   5      485.78      591.23     99.66 o 
 -14   6   5      342.87      376.89     94.80 o 
 -12   6   5     2063.65     1965.83    111.91 o 
 -10   6   5      515.52      558.63     85.78 o 
  -8   6   5       21.68       -1.85     77.92 o 
  -6   6   5     1007.00     1109.63     89.25 o 
  -4   6   5     6439.07     6672.78    139.66 o 
  -2   6   5     1741.34     1822.48     94.34 o 
   0   6   5     2393.67     2307.02     70.75 o 
   2   6   5     1124.69     1189.86     88.56 o 
   4   6   5     1014.67      905.92     89.71 o 
   6   6   5     1578.69     1495.76    100.58 o 
   8   6   5      377.72      527.18     92.95 o 
  10   6   5       30.95      126.01     93.18 o 
  12   6   5      886.49      722.79    113.99 o 
 -15   7   5       40.86      -25.43    101.04 o 
 -13   7   5      821.81      766.73    109.83 o 
 -11   7   5      297.94      207.17     93.64 o 
  -9   7   5       13.06       77.46     86.94 o 
  -7   7   5       76.87      110.06     83.24 o 
  -5   7   5     1071.25     1127.20     97.11 o 
  -3   7   5     5470.58     5536.80    143.36 o 
  -1   7   5      916.52     1089.25     72.37 o 
   1   7   5      135.35      213.69     58.28 o 
   3   7   5     3093.08     3127.02    125.78 o 
   5   7   5      582.98      431.92     97.57 o 
   7   7   5       77.50       18.27     95.96 o 
   9   7   5      335.69      417.58    104.51 o 
  11   7   5      144.07      281.39    107.52 o 
 -12   8   5      377.41      522.09    107.52 o 
 -10   8   5      403.63      318.39    107.98 o 
  -8   8   5      413.51      412.50    102.43 o 
  -6   8   5      462.80      514.23     98.27 o 
  -4   8   5      215.56      250.18     91.10 o 
  -2   8   5      899.10      912.16    104.05 o 
   0   8   5      262.29      275.75    107.98 o 
   2   8   5       30.19     -121.16     97.81 o 
   4   8   5      108.61      -62.43    100.12 o 
   6   8   5      412.21      516.08    109.14 o 
  -5   9   5       98.66       56.42    109.37 o 
  -3   9   5        6.40       79.08    101.27 o 
  -1   9   5      346.72      273.18    132.95 o 
 -24   0   6      259.62      352.84    108.21 o 
 -22   0   6      798.23      878.64    104.74 o 
 -20   0   6      868.43     1111.47     98.04 o 
 -18   0   6     2868.87     3050.72    113.99 o 
 -16   0   6     7966.95     7576.62    138.96 o 
 -14   0   6    11387.77    11593.84    150.29 o 
 -12   0   6     1954.52     1847.68     71.22 o 
 -10   0   6    16674.50    15790.94    142.66 o 
  -8   0   6     4867.25     4772.85     78.85 o 
  -6   0   6    11480.20    11843.79    106.82 o 
  -4   0   6     4997.78     5364.54     74.45 o 
  -2   0   6    38730.21    36741.33    175.26 o 
   0   0   6     4462.05     4424.15     71.22 o 
   2   0   6    15704.24    14651.26    128.79 o 
   4   0   6    17013.42    16042.97    148.21 o 
   6   0   6    14457.28    14213.10    153.99 o 
   8   0   6      373.23      449.49     67.75 o 
  10   0   6     4172.04     4438.73    120.23 o 
  12   0   6      371.48      306.14     86.25 o 
  14   0   6      384.14      516.08     91.79 o 
  16   0   6     1516.00     1654.84    126.71 o 
 -23   1   6      283.12      457.54     74.06 o 
 -21   1   6      329.41      278.45     67.42 o 
 -19   1   6      724.04      676.33     89.83 o 
 -17   1   6     2648.33     2702.11    145.21 o 
 -15   1   6     2585.48     2641.29    162.89 o 
 -13   1   6     2679.34     2341.91     58.27 o 
 -11   1   6     2948.83     2924.34     72.03 o 
  -9   1   6     1836.98     1660.09     41.60 o 
  -7   1   6     2286.72     2361.56     42.41 o 
  -5   1   6     8689.51     8872.10    366.14 o 
  -3   1   6     6133.58     6046.10    343.13 o 
  -1   1   6      582.38      495.30     21.02 o 
   1   1   6     3759.71     3636.63     92.31 o 
   3   1   6     8306.64     8182.49    383.36 o 
   5   1   6     4024.82     3855.96    130.99 o 
   7   1   6     2298.85     2178.22     66.48 o 
   9   1   6     1533.74     1498.06     61.54 o 
  11   1   6      489.40      493.01     58.94 o 
  13   1   6      263.75      387.03     59.01 o 
  15   1   6      280.96      321.30     69.16 o 
  17   1   6      417.96      490.31     79.37 o 
 -22   2   6      312.55      165.55    101.51 o 
 -20   2   6      734.23      795.86     96.19 o 
 -18   2   6      807.20      842.10     85.55 o 
 -16   2   6     1123.68     1297.61     86.94 o 
 -14   2   6     2078.14     2026.88     86.01 o 
 -12   2   6     6322.61     6008.02    110.29 o 
 -10   2   6      456.25      350.53     53.64 o 
  -8   2   6    21480.90    23202.01    169.95 o 
  -4   2   6    23822.88    25466.35    163.24 o 
  -2   2   6     2078.31     2187.34     60.35 o 
   0   2   6    12751.08    12635.27    786.50 o 
   2   2   6     3951.68     3731.89     80.93 o 
   4   2   6     3227.67     2970.48     82.08 o 
   6   2   6      387.80      326.71     61.04 o 
   8   2   6     5954.79     5718.54    124.63 o 
  10   2   6      394.76      428.68     79.08 o 
  12   2   6      693.25      763.49     91.10 o 
  14   2   6      608.87      503.83    102.89 o 
  16   2   6      162.52      197.23    101.27 o 
 -23   3   6      518.68      573.43    109.37 o 
 -21   3   6      980.82     1091.59    110.29 o 
 -19   3   6      346.44      357.24     92.03 o 
 -17   3   6      151.87      395.85     77.46 o 
 -15   3   6     2260.61     2188.96     99.19 o 
 -13   3   6      385.58      442.32     68.67 o 
 -11   3   6      121.26       13.18     59.65 o 
  -9   3   6     1947.76     1854.85     73.99 o 
  -7   3   6     6916.41     7311.87    108.21 o 
  -5   3   6     3541.60     3519.40     79.77 o 
  -3   3   6       33.74       54.57     45.32 o 
  -1   3   6     3750.94     3889.41    237.23 o 
   1   3   6     2431.93     2491.74     55.15 o 
   3   3   6       22.82       52.26     55.72 o 
   5   3   6      921.58      811.58     73.53 o 
   7   3   6     1593.52     1403.74     85.78 o 
   9   3   6     1238.61     1319.11     90.87 o 
  11   3   6     2062.57     1837.97    110.75 o 
  13   3   6      846.47      834.01    103.82 o 
  15   3   6      211.41      246.48    103.36 o 
 -22   4   6       88.55      301.74    101.97 o 
 -20   4   6        4.12       15.95     93.64 o 
 -18   4   6       71.71       67.05     86.25 o 
 -16   4   6      165.99      162.55     84.40 o 
 -14   4   6      365.73      460.13     81.16 o 
 -12   4   6      274.74      247.87     68.21 o 
 -10   4   6     2033.22     2142.72     86.25 o 
  -8   4   6      466.34      607.88     64.28 o 
  -6   4   6     1508.15     1587.09     75.61 o 
  -4   4   6      133.70      187.75     56.19 o 
  -2   4   6     2215.96     2279.83     78.61 o 
   0   4   6      272.08      269.24     92.37 o 
   2   4   6     2864.45     2792.68     91.79 o 
   4   4   6        9.76      -46.48     66.59 o 
   6   4   6      145.24      119.08     70.06 o 
   8   4   6       50.96       77.23     77.00 o 
  10   4   6      791.81      982.45     92.95 o 
  12   4   6      523.62      581.75     96.42 o 
  14   4   6       42.87        5.55    100.35 o 
 -19   5   6       61.40       33.06    100.35 o 
 -17   5   6      127.19      307.99     84.16 o 
 -15   5   6       35.19       29.36     80.00 o 
 -13   5   6     1718.84     1718.20     95.96 o 
 -11   5   6      800.41      879.79     84.16 o 
  -9   5   6      448.39      469.61     75.38 o 
  -7   5   6      445.74      167.63     72.37 o 
  -5   5   6       23.07       80.93     63.35 o 
  -3   5   6      819.71      723.72     75.84 o 
  -1   5   6     1262.19     1224.81     57.14 o 
   1   5   6     1602.97     1685.85     63.18 o 
   3   5   6     2485.08     2500.18     96.65 o 
   5   5   6       89.74      253.19     74.68 o 
   7   5   6      193.79      111.91     82.31 o 
   9   5   6      303.36      297.12     91.33 o 
  11   5   6       60.67     -124.63     94.11 o 
  13   5   6       18.95      -16.88    100.58 o 
 -18   6   6       36.99      210.64    100.35 o 
 -16   6   6      144.46      161.16     98.04 o 
 -14   6   6        0.03      -33.99     88.33 o 
 -12   6   6      102.80       70.06     86.71 o 
 -10   6   6       37.60       36.07     80.00 o 
  -8   6   6      980.31     1049.97     92.26 o 
  -6   6   6     2125.08     2357.29    104.05 o 
  -4   6   6     1004.07     1097.37     89.25 o 
  -2   6   6     1519.78     1730.45     96.88 o 
   0   6   6      108.86       86.75     60.81 o 
   2   6   6       84.60       59.89     76.77 o 
   4   6   6        0.80      -42.54     77.92 o 
   6   6   6        0.11       -4.39     84.86 o 
   8   6   6      203.15      250.87     93.64 o 
  10   6   6       19.41      157.00     94.57 o 
  12   6   6        1.05      -11.56    102.66 o 
 -15   7   6       41.49      217.12     98.96 o 
 -13   7   6       87.35      -34.45     99.19 o 
 -11   7   6      383.81      320.24     94.34 o 
  -9   7   6      333.92      373.19     88.79 o 
  -7   7   6       10.86       55.26     81.85 o 
  -5   7   6      133.46      -87.40     84.86 o 
  -3   7   6      852.01      750.77     96.19 o 
  -1   7   6       18.17       72.60     59.65 o 
   1   7   6       15.48       14.92     60.60 o 
   3   7   6       22.40      157.92     90.18 o 
   5   7   6        1.01      -25.20     95.03 o 
   7   7   6       25.54     -145.32     96.88 o 
   9   7   6      232.34      291.57    111.91 o 
 -12   8   6        1.36      226.83    105.44 o 
 -10   8   6      242.07      188.21    107.29 o 
  -8   8   6      216.10      290.18     98.50 o 
  -6   8   6      320.50      452.04     94.57 o 
  -4   8   6       62.72      109.14     93.18 o 
  -2   8   6       71.10       23.35     96.42 o 
   0   8   6     1479.36     1519.54     84.16 o 
   2   8   6      869.12      860.14    109.60 o 
   4   8   6        4.39      -19.65    100.81 o 
   6   8   6       13.99     -159.89    106.59 o 
 -23   1   7       48.22      -60.87     69.73 o 
 -21   1   7       11.10      -10.58     61.96 o 
 -19   1   7      204.73      168.00     57.55 o 
 -17   1   7       93.32       31.62     54.11 o 
 -15   1   7     1775.18     1698.73     60.41 o 
 -13   1   7     3053.15     3067.27     63.68 o 
 -11   1   7      885.84      946.29     47.17 o 
  -9   1   7     1290.11     1259.13     41.66 o 
  -7   1   7      204.91      228.89     30.57 o 
  -5   1   7     2121.79     2598.51    194.34 o 
  -3   1   7     2267.50     2653.79    170.18 o 
  -1   1   7        8.35       25.46     20.77 o 
   1   1   7      245.26      258.46     23.86 o 
   3   1   7      549.24      601.88     40.90 o 
   5   1   7       82.85       74.41     42.08 o 
   7   1   7     2347.74     2291.35    144.40 o 
   9   1   7       88.75       78.47     53.13 o 
  11   1   7      395.70      406.36     60.58 o 
  13   1   7       62.52       35.81     61.31 o 
  15   1   7      112.84      -27.48     71.50 o 
 -22   2   7        2.72       16.19     93.41 o 
 -20   2   7       39.63       70.98     87.63 o 
 -18   2   7       14.06     -113.53     81.39 o 
 -16   2   7      883.18      786.61     81.62 o 
 -14   2   7     1090.75     1051.13     80.23 o 
 -12   2   7     2922.14     2775.33     87.17 o 
 -10   2   7      315.62      435.85     52.49 o 
  -8   2   7     1993.90     1978.78     69.37 o 
  -6   2   7     2286.82     2477.75     67.75 o 
  -4   2   7      171.61      145.44     43.01 o 
  -2   2   7     1067.99     1099.68     56.19 o 
   0   2   7     1444.34     1509.81    136.19 o 
   2   2   7      373.00      335.04     55.03 o 
   4   2   7     1032.29     1048.35     66.82 o 
   6   2   7      543.29      455.73     73.07 o 
   8   2   7     1786.41     1576.23     91.79 o 
  10   2   7      195.25      183.36     80.70 o 
  12   2   7        3.96     -132.84     88.56 o 
  14   2   7       12.01     -128.79     97.57 o 
  16   2   7        2.35      124.17    101.74 o 
 -23   3   7      460.22      539.90    110.75 o 
 -21   3   7      155.41      147.52     96.42 o 
 -19   3   7       33.77       -2.31     84.86 o 
 -17   3   7     2790.69     2748.98    115.84 o 
 -15   3   7      863.92      799.56     83.93 o 
 -13   3   7      506.52      527.18     70.06 o 
 -11   3   7     1793.70     1697.39     80.23 o 
  -9   3   7     1083.14     1197.03     70.52 o 
  -7   3   7      437.97      295.73     57.81 o 
  -5   3   7     3154.68     3017.65     81.39 o 
  -1   3   7     1205.65     1165.92     45.78 o 
   1   3   7     4974.76     4801.96    263.48 o 
   3   3   7     1909.97     1997.97     83.01 o 
   5   3   7     1500.03     1345.70     83.24 o 
   7   3   7     1224.24     1242.58     87.17 o 
   9   3   7     2385.91     2313.36    110.29 o 
  11   3   7      270.32      210.18     90.87 o 
  13   3   7      510.60      404.64    102.43 o 
  15   3   7       21.14      192.38    102.20 o 
 -22   4   7      231.49       88.79    107.98 o 
 -20   4   7      361.76      417.58    101.04 o 
 -18   4   7     1728.26     1833.11    110.52 o 
 -16   4   7     1434.42     1321.89     99.89 o 
 -14   4   7     2389.95     2289.77    105.90 o 
 -12   4   7      805.50      824.53     79.77 o 
 -10   4   7     2492.11     2466.19     90.87 o 
  -8   4   7     1971.20     2113.35     85.32 o 
  -6   4   7     3159.29     3152.45     92.26 o 
  -4   4   7     2990.50     3186.21     90.64 o 
  -2   4   7     4615.15     4800.59    105.90 o 
   0   4   7     2162.94     2046.84     67.40 o 
   2   4   7      167.59      170.41     66.36 o 
   4   4   7       22.61      -36.53     70.98 o 
   6   4   7      321.55      407.18     75.84 o 
   8   4   7       16.90      142.43     78.15 o 
  10   4   7      581.34      498.97     96.88 o 
  12   4   7      260.03      376.89     98.27 o 
  14   4   7       72.01      126.01    103.82 o 
 -19   5   7      665.08      676.55    106.82 o 
 -17   5   7       67.67      100.35     88.56 o 
 -15   5   7     1237.22     1351.02    101.97 o 
 -13   5   7      141.35      289.95     76.77 o 
 -11   5   7       86.51       40.93     77.69 o 
  -9   5   7     2178.03     2168.61     97.11 o 
  -7   5   7     3687.68     3739.29    112.84 o 
  -5   5   7      864.18      838.40     78.61 o 
  -3   5   7     1769.16     1681.43     86.71 o 
  -1   5   7    12589.90    13040.72    563.02 o 
   1   5   7     2634.03     2814.78    105.78 o 
   3   5   7     1564.89     1527.90     94.11 o 
   5   5   7     1866.22     2063.87    101.74 o 
   7   5   7     2147.28     2213.01    111.91 o 
   9   5   7      604.09      622.68     98.27 o 
  11   5   7      171.38      159.77    102.43 o 
  13   5   7       76.75      244.63    102.43 o 
 -18   6   7      470.27      571.81    108.90 o 
 -16   6   7      900.35      805.57    108.44 o 
 -14   6   7      101.95       54.57     95.26 o 
 -12   6   7     1066.96     1049.74    104.51 o 
 -10   6   7     3235.89     3061.82    121.62 o 
  -8   6   7     3528.44     3502.52    123.93 o 
  -6   6   7       43.30      -42.31     81.62 o 
  -4   6   7      547.30      828.23     83.70 o 
  -2   6   7      990.89     1032.63     90.64 o 
   0   6   7      938.49      925.77     62.21 o 
   2   6   7      876.12      966.04     92.72 o 
   4   6   7      435.02      479.09     91.10 o 
   6   6   7      645.36      570.88     99.42 o 
   8   6   7     1225.55      948.23    116.77 o 
  10   6   7       12.72       40.23    102.89 o 
 -15   7   7       61.44     -118.38    110.06 o 
 -13   7   7      693.42      689.04    111.91 o 
 -11   7   7     3065.32     2978.81    131.33 o 
  -9   7   7     1666.17     1801.90    118.62 o 
  -7   7   7      470.05      448.10     92.03 o 
  -5   7   7      352.03      372.50     92.72 o 
  -3   7   7      285.87      320.47     88.79 o 
  -1   7   7       70.24       76.38     60.65 o 
   1   7   7      589.92      627.11     68.41 o 
   3   7   7      223.65      160.70     93.88 o 
   5   7   7      588.77      554.93    106.82 o 
   7   7   7      177.30       88.33    107.52 o 
 -12   8   7       14.45       27.05    107.98 o 
 -10   8   7      322.33      231.91    106.82 o 
  -8   8   7      133.86      288.56     95.26 o 
  -6   8   7      654.10      627.99    108.44 o 
  -4   8   7       69.25      -64.28     99.66 o 
  -2   8   7      283.14      381.28    101.04 o 
   0   8   7      959.73      877.93     80.25 o 
   2   8   7      674.44      622.44    110.52 o 
   4   8   7      321.69      250.41    111.45 o 
 -24   0   8      257.36      151.45    105.44 o 
 -22   0   8     1525.67     1446.28    117.00 o 
 -20   0   8      123.29      192.14     81.85 o 
 -18   0   8     2958.63     3234.77    112.37 o 
 -16   0   8      117.05        1.85     71.45 o 
 -14   0   8     3585.09     3325.18     97.81 o 
 -12   0   8     5337.77     5252.40    105.67 o 
 -10   0   8    11938.21    11479.38    133.41 o 
  -8   0   8    27297.02    28041.91    190.76 o 
  -6   0   8     3623.06     3664.14     77.46 o 
  -4   0   8      462.14      582.67     50.41 o 
  -2   0   8    33254.60    33165.28    199.77 o 
   0   0   8     1670.85     1639.23     45.58 o 
   2   0   8      832.85     1119.11     65.44 o 
   4   0   8      995.25      946.61     71.22 o 
   6   0   8     3821.62     4024.85    108.90 o 
   8   0   8      787.03      768.34     84.40 o 
  10   0   8      578.18      714.47     91.10 o 
  12   0   8     1895.48     2025.26    117.23 o 
  14   0   8      139.26      187.75    101.04 o 
 -23   1   8      222.25      292.10     70.29 o 
 -21   1   8     1406.98     1457.73     76.52 o 
 -19   1   8     2084.29     2084.01    102.55 o 
 -17   1   8      466.75      458.91     55.98 o 
 -15   1   8     1365.04     1365.23     58.61 o 
 -13   1   8     3312.18     3239.62     66.38 o 
 -11   1   8    10133.37     9969.44    276.77 o 
  -9   1   8    10246.02    10436.41    410.53 o 
  -7   1   8     3645.58     3725.57     56.89 o 
  -5   1   8     8422.54     8739.31    316.54 o 
  -3   1   8    12284.30    13096.78    861.76 o 
  -1   1   8     7973.21     7962.45    236.29 o 
   1   1   8     8413.91     8227.42    170.14 o 
   3   1   8     3000.32     2947.97    225.90 o 
   5   1   8     3324.71     3401.66    162.78 o 
   7   1   8     3479.83     3459.38    183.59 o 
   9   1   8     2313.20     2243.91     75.53 o 
  11   1   8      915.97      874.45     72.18 o 
  13   1   8      749.80      835.96    171.45 o 
  15   1   8      254.87      276.13     77.40 o 
 -22   2   8       68.92       77.92     95.03 o 
 -20   2   8     3290.18     3086.33    130.18 o 
 -18   2   8      816.04      840.49     92.72 o 
 -16   2   8     2672.99     2629.90    106.36 o 
 -14   2   8      995.84     1036.33     77.69 o 
 -12   2   8     7697.27     7825.41    128.10 o 
 -10   2   8     2506.65     2318.21     81.16 o 
  -8   2   8      449.88      774.36     58.96 o 
  -6   2   8     2582.08     2447.70     77.23 o 
  -4   2   8     9196.44     9501.06    120.00 o 
  -2   2   8      117.60      132.95     51.56 o 
   0   2   8     6993.67     6470.64    300.93 o 
   2   2   8     4705.57     4601.05    102.89 o 
   4   2   8     1197.67     1177.60     77.69 o 
   6   2   8      814.48      836.32     80.46 o 
   8   2   8     1527.65     1443.97     98.27 o 
  10   2   8      694.89      777.82     92.72 o 
  12   2   8      119.73      135.26     88.56 o 
  14   2   8      738.79      648.57    114.92 o 
 -23   3   8      322.38      414.35    108.90 o 
 -21   3   8       71.54      145.90     92.49 o 
 -19   3   8      172.23       69.60     88.79 o 
 -17   3   8     2179.13     1999.59    108.67 o 
 -15   3   8     1132.54     1243.96     87.63 o 
 -13   3   8     3252.29     3373.96    105.44 o 
 -11   3   8      959.93      922.80     74.68 o 
  -9   3   8     1416.02     1391.94     77.23 o 
  -7   3   8     2773.98     2920.31     87.40 o 
  -5   3   8     1770.84     2010.69     77.00 o 
  -3   3   8     7069.15     7580.78    120.47 o 
  -1   3   8     5869.93     5927.27    350.53 o 
   1   3   8      484.02      491.15     48.06 o 
   3   3   8     3998.71     3743.22    107.52 o 
   5   3   8     1464.96     1398.42     88.33 o 
   7   3   8      191.74       96.19     81.39 o 
   9   3   8       52.09      116.07     83.01 o 
  11   3   8       77.43      111.91     88.56 o 
  13   3   8       69.35      333.19    101.97 o 
 -22   4   8      566.74      698.75    116.53 o 
 -20   4   8        4.91       56.42     92.03 o 
 -18   4   8      504.73      341.97     94.11 o 
 -16   4   8      509.32      473.31     88.09 o 
 -14   4   8     1222.99     1151.94     93.41 o 
 -12   4   8       48.62       70.52     70.98 o 
 -10   4   8      808.77      944.30     81.16 o 
  -8   4   8      847.18      904.07     75.15 o 
  -6   4   8       61.92       50.64     61.50 o 
  -4   4   8     2306.64     2377.87     89.71 o 
  -2   4   8     3164.57     3203.55     95.73 o 
   0   4   8      394.80      457.85     47.90 o 
   2   4   8     1060.62     1017.83     81.62 o 
   4   4   8     3546.80     3380.90    113.99 o 
   6   4   8      937.81      962.11     91.79 o 
   8   4   8       34.58      -84.63     86.25 o 
  10   4   8      185.67       98.96     97.34 o 
  12   4   8      342.89      388.68    104.51 o 
 -19   5   8       94.40      156.30     98.04 o 
 -17   5   8       24.90       53.64     89.48 o 
 -15   5   8      192.62      147.75     87.63 o 
 -13   5   8        8.96       43.24     79.31 o 
 -11   5   8      211.24      389.61     80.00 o 
  -9   5   8      204.75      165.32     78.85 o 
  -7   5   8      352.97      269.60     77.69 o 
  -5   5   8     2143.78     2241.22    100.81 o 
  -3   5   8      512.77      604.41     79.54 o 
  -1   5   8     1341.77     1477.64     95.84 o 
   1   5   8        4.29       41.36     52.13 o 
   3   5   8      126.26      366.48     76.07 o 
   5   5   8      309.16      190.76     87.86 o 
   7   5   8       29.97      -55.26     89.48 o 
   9   5   8       69.17      -26.36     91.56 o 
  11   5   8       45.10      166.94     99.89 o 
 -18   6   8      286.53       91.10    111.68 o 
 -16   6   8       12.88      -37.92     97.34 o 
 -14   6   8       52.13      217.35     87.63 o 
 -12   6   8      113.37      177.58     86.94 o 
 -10   6   8      219.75      231.22     89.48 o 
  -8   6   8     1409.30     1338.30     99.42 o 
  -6   6   8     3072.39     2879.38    120.47 o 
  -4   6   8       51.39       -6.24     79.54 o 
  -2   6   8       10.04      -58.73     79.31 o 
   0   6   8      369.71      278.03     60.12 o 
   2   6   8        6.74       27.05     83.01 o 
   4   6   8       18.41      -30.98     89.02 o 
   6   6   8        4.34       56.88     92.49 o 
   8   6   8      141.12      203.47    100.81 o 
 -15   7   8        0.55      187.98    101.04 o 
 -13   7   8       60.08      182.20     98.50 o 
 -11   7   8      841.44      705.45    113.99 o 
  -9   7   8        2.61      -22.66     94.57 o 
  -7   7   8      286.71      211.57     94.57 o 
  -5   7   8     1184.64     1225.24    107.52 o 
  -3   7   8      255.36      241.16     91.33 o 
  -1   7   8      109.16      180.45     63.59 o 
   1   7   8      179.14      326.63     64.47 o 
   3   7   8       62.70      280.24     93.64 o 
   5   7   8      184.79      126.71    105.90 o 
   7   7   8        2.74      149.83    105.90 o 
 -10   8   8       19.88       38.15    105.21 o 
  -8   8   8      255.17      308.68    104.28 o 
  -6   8   8      254.41      177.11    107.29 o 
  -4   8   8       35.10       27.98    101.04 o 
  -2   8   8       16.10      134.11     98.96 o 
   0   8   8      126.86      160.73     74.22 o 
   2   8   8        9.17      -37.69    106.36 o 
 -23   1   9      373.62      299.33     73.82 o 
 -21   1   9     1736.20     1555.74     90.87 o 
 -19   1   9        7.21       85.07     54.68 o 
 -17   1   9      469.59      510.63     58.59 o 
 -15   1   9       16.91       59.01     47.33 o 
 -13   1   9      106.16      120.20     60.46 o 
 -11   1   9      107.47      193.45     39.38 o 
  -9   1   9      898.97      825.58     43.57 o 
  -7   1   9      111.54       54.79     36.00 o 
  -5   1   9     7318.69     8238.42    468.34 o 
  -3   1   9      627.74      664.83     40.53 o 
  -1   1   9     1787.37     1735.54     60.41 o 
   1   1   9     1222.02     1235.12     59.14 o 
   3   1   9     4750.51     4559.93     77.01 o 
   5   1   9      148.66      246.17     49.31 o 
   7   1   9      487.44      434.07     68.09 o 
   9   1   9      106.13       63.02     58.53 o 
  11   1   9       86.75      153.41     67.98 o 
  13   1   9        5.76       11.26    112.49 o 
 -22   2   9     2004.67     1925.60    129.71 o 
 -20   2   9      760.21      801.41    100.12 o 
 -18   2   9      958.28      988.00     92.26 o 
 -16   2   9      606.38      524.64     84.16 o 
 -14   2   9      704.15      636.55     78.61 o 
 -12   2   9      892.32      847.65     71.91 o 
 -10   2   9      268.69      312.61     61.74 o 
  -8   2   9     3363.09     3377.43     89.48 o 
  -6   2   9     2943.88     2995.69     83.47 o 
  -4   2   9     1309.68     1446.28     68.67 o 
  -2   2   9      827.46      838.40     65.20 o 
   0   2   9      789.50      758.26     55.84 o 
   2   2   9      430.94      408.57     69.83 o 
   4   2   9      695.25      635.62     78.85 o 
   6   2   9     1528.94     1511.02     95.49 o 
   8   2   9       15.83      -43.24     83.70 o 
  10   2   9      282.48      363.48     95.26 o 
  12   2   9     1681.37     1385.01    129.48 o 
 -23   3   9      387.75      513.54    105.67 o 
 -21   3   9       32.49     -145.32     96.88 o 
 -19   3   9      275.87      387.99     89.71 o 
 -17   3   9       88.51      158.62     80.46 o 
 -15   3   9      667.97      698.98     82.78 o 
 -13   3   9     1624.68     1813.23     90.64 o 
 -11   3   9     1346.05     1357.96     83.47 o 
  -9   3   9     1748.64     1884.91     85.32 o 
  -7   3   9     3507.15     3695.82     99.66 o 
  -5   3   9      386.02      298.27     63.12 o 
  -3   3   9     3371.18     3524.03     98.96 o 
  -1   3   9       30.98       89.79     44.02 o 
   1   3   9     2403.29     2363.99    118.73 o 
   3   3   9      472.45      598.86     75.38 o 
   5   3   9     1504.80     1220.84     96.42 o 
   7   3   9       36.31      -30.29     83.01 o 
   9   3   9       93.47      226.83     84.16 o 
  11   3   9       53.24      -26.59    100.12 o 
  13   3   9      219.46      249.72    107.29 o 
 -20   4   9     1211.64     1247.89    113.07 o 
 -18   4   9      351.18      451.34     93.88 o 
 -16   4   9      883.57     1036.33     93.41 o 
 -14   4   9     1774.64     1729.53    101.74 o 
 -12   4   9     2895.14     2892.10    111.45 o 
 -10   4   9     2709.71     2679.84    102.20 o 
  -8   4   9      157.86      184.74     68.90 o 
  -6   4   9     3627.30     3839.87    108.21 o 
  -4   4   9     2579.08     2681.69     97.81 o 
  -2   4   9      336.38      378.28     72.83 o 
   0   4   9     2316.90     2246.31    139.77 o 
   2   4   9     7079.74     6583.53    141.04 o 
   4   4   9     5339.88     5209.16    136.65 o 
   6   4   9      601.74      528.57     93.18 o 
   8   4   9     1393.71     1293.21    112.37 o 
  10   4   9      671.71      533.42    110.99 o 
  12   4   9      225.69      221.05    110.29 o 
 -19   5   9      227.55      153.30    101.97 o 
 -17   5   9      966.59      821.99    110.29 o 
 -15   5   9      972.51      893.67    100.12 o 
 -13   5   9     2867.09     2641.92    117.23 o 
 -11   5   9     1774.24     1512.41    103.82 o 
  -9   5   9      518.58      596.09     85.09 o 
  -7   5   9     2353.67     2479.84    105.44 o 
  -5   5   9     2674.87     2620.19    110.75 o 
  -3   5   9       65.21      125.78     74.22 o 
  -1   5   9      599.20      516.76     59.09 o 
   1   5   9      619.13      613.04     60.74 o 
   3   5   9      960.29     1090.20     94.34 o 
   5   5   9       12.57      -90.41     89.02 o 
   7   5   9      328.90      644.64     95.96 o 
   9   5   9      251.98      205.55    104.97 o 
 -18   6   9      372.13      507.53    110.99 o 
 -16   6   9      696.83      653.89    111.68 o 
 -14   6   9     1048.14     1283.27    113.76 o 
 -12   6   9      139.94      117.46     91.79 o 
 -10   6   9      290.32      212.49     90.64 o 
  -8   6   9     3179.97     3217.89    125.55 o 
  -6   6   9     1020.30     1083.27    100.58 o 
  -4   6   9     1521.49     1543.16    108.21 o 
  -2   6   9     2024.13     1776.23    111.22 o 
   0   6   9     1078.32     1094.34     70.47 o 
   2   6   9      696.95      694.59    101.27 o 
   4   6   9      281.41      291.57     95.49 o 
   6   6   9      428.59      477.47    105.21 o 
   8   6   9      277.77       59.42    113.53 o 
 -15   7   9      512.38      561.17    113.76 o 
 -13   7   9       10.69        3.01     99.66 o 
 -11   7   9      127.88      -26.82    101.27 o 
  -9   7   9      648.46      661.98    106.36 o 
  -7   7   9      378.94      463.83    101.51 o 
  -5   7   9     1244.41     1327.90    110.06 o 
  -3   7   9     1742.68     1629.64    119.31 o 
  -1   7   9      562.03      426.31     73.00 o 
   1   7   9      784.22      750.51     76.03 o 
   3   7   9      133.65      125.78    101.97 o 
   5   7   9      276.48      285.09    108.67 o 
  -8   8   9      141.35      209.72    104.97 o 
  -6   8   9      519.26      431.69    110.99 o 
  -4   8   9       35.13      -89.48    104.97 o 
  -2   8   9      194.62       76.07    107.75 o 
 -24   0  10     1381.71     1641.66    123.01 o 
 -22   0  10     1743.26     1761.43    120.47 o 
 -20   0  10       25.22       81.16     84.86 o 
 -18   0  10     2362.69     2343.18    105.67 o 
 -16   0  10     8578.18     8097.10    152.14 o 
 -14   0  10     2721.95     2647.47    100.35 o 
 -12   0  10     3677.45     3693.28    101.51 o 
 -10   0  10     3380.04     3432.69     94.11 o 
  -8   0  10     6796.59     7615.93    121.16 o 
  -6   0  10      215.44      141.74     57.11 o 
  -4   0  10     9784.57     9877.26    134.80 o 
  -2   0  10     2427.43     2409.54     81.62 o 
   0   0  10    15556.75    15385.22    230.18 o 
   2   0  10     2827.25     2643.54     98.04 o 
   4   0  10     2399.28     2468.97    102.66 o 
   6   0  10     3577.24     3399.63    117.23 o 
   8   0  10      939.37      857.13     98.50 o 
  10   0  10      415.39      267.98    100.58 o 
  12   0  10      718.52      621.06    111.68 o 
 -23   1  10      363.32      294.07     86.25 o 
 -21   1  10      319.27      400.24     67.43 o 
 -19   1  10     2069.96     1995.84     79.21 o 
 -17   1  10     5050.01     5036.10    154.57 o 
 -15   1  10     5557.06     5251.69     90.57 o 
 -13   1  10     3262.00     3199.02     71.77 o 
 -11   1  10     3130.71     2980.63     94.80 o 
  -9   1  10     4958.12     5161.76    116.07 o 
  -7   1  10    10955.37    11254.98    104.74 o 
  -5   1  10     4822.27     5019.64    168.33 o 
  -3   1  10     4324.67     4075.90    143.36 o 
  -1   1  10     3210.05     3052.46     67.68 o 
   1   1  10     2420.41     2433.23     48.26 o 
   3   1  10     3573.74     3545.29     78.31 o 
   5   1  10      405.44      352.29     58.69 o 
   7   1  10      199.59      133.45     60.08 o 
   9   1  10     1525.24     1542.37    104.63 o 
  11   1  10      256.60      300.63     72.74 o 
  13   1  10       20.16        3.06     75.03 o 
 -22   2  10       13.61      -93.64    100.58 o 
 -20   2  10      732.50      676.09     99.42 o 
 -18   2  10      792.22      736.44     93.41 o 
 -16   2  10      774.20      807.65     85.55 o 
 -14   2  10      383.51      639.55     71.45 o 
 -12   2  10     8173.17     8030.97    140.35 o 
 -10   2  10     1271.06     1229.63     78.38 o 
  -8   2  10     2530.29     2922.16     92.03 o 
  -6   2  10    13108.16    14115.99    162.55 o 
  -4   2  10      494.04      497.12     64.28 o 
  -2   2  10     2253.50     2431.28     88.09 o 
   0   2  10      738.41      689.68     64.16 o 
   2   2  10     5498.40     5509.05    123.01 o 
   4   2  10      713.15      763.95     82.78 o 
   6   2  10      374.50      437.01     85.09 o 
   8   2  10     1700.30     1696.46    112.60 o 
  10   2  10      610.42      580.59    105.90 o 
  12   2  10       15.00      200.70    100.35 o 
 -21   3  10      574.54      509.61    104.28 o 
 -19   3  10       99.26      210.18     89.94 o 
 -17   3  10      298.17      166.25     85.32 o 
 -15   3  10     1025.12     1090.90     92.72 o 
 -13   3  10     1452.13     1331.13     92.03 o 
 -11   3  10     1029.58      943.84     84.16 o 
  -9   3  10     5453.78     5539.57    122.78 o 
  -7   3  10      761.29      940.37     73.30 o 
  -5   3  10      929.63      999.80     74.68 o 
  -3   3  10       75.32      -24.74     68.67 o 
  -1   3  10     1591.71     1627.02     61.71 o 
   1   3  10     2157.99     2242.68     86.59 o 
   3   3  10       38.56      112.37     79.77 o 
   5   3  10     1942.98     1948.95    103.59 o 
   7   3  10     3147.67     3095.11    129.95 o 
   9   3  10       79.33      198.39     91.79 o 
  11   3  10      470.15      276.54    115.15 o 
 -20   4  10      375.86      280.93    104.51 o 
 -18   4  10       99.62      110.06     92.03 o 
 -16   4  10       18.50      -53.87     85.55 o 
 -14   4  10     2137.66     2209.08    108.21 o 
 -12   4  10      295.06      203.70     79.08 o 
 -10   4  10     2313.34     2297.40    102.66 o 
  -8   4  10     2414.05     2497.41    101.97 o 
  -6   4  10       78.24      200.24     73.76 o 
  -4   4  10      727.73      769.73     81.39 o 
  -2   4  10     2075.15     2173.70    100.58 o 
   0   4  10      981.14     1046.85     63.35 o 
   2   4  10      523.37      452.27     86.48 o 
   4   4  10      433.93      453.88     90.41 o 
   6   4  10      121.52      116.77     89.25 o 
   8   4  10        4.05      -10.40     98.04 o 
  10   4  10       33.86        3.01    106.59 o 
 -19   5  10      209.32      110.06    101.97 o 
 -17   5  10        1.65      101.51     95.49 o 
 -15   5  10      242.24      296.42     94.34 o 
 -13   5  10       40.73       -2.31     87.63 o 
 -11   5  10     1267.04     1239.34     98.73 o 
  -9   5  10      618.73      602.10     87.40 o 
  -7   5  10       22.33      116.53     73.99 o 
  -5   5  10      144.82      109.60     79.54 o 
  -3   5  10     1826.66     1713.57    102.66 o 
  -1   5  10      302.38      260.87    116.07 o 
   1   5  10      173.52      126.24     59.83 o 
   3   5  10      734.10      680.48     93.41 o 
   5   5  10       76.78       35.84     94.34 o 
   7   5  10       15.49     -116.07     99.66 o 
   9   5  10      111.71       -2.77    107.05 o 
 -16   6  10       43.64      -19.88    101.51 o 
 -14   6  10       93.98       69.83     95.73 o 
 -12   6  10      434.61      587.07     98.04 o 
 -10   6  10        2.21      170.87     83.24 o 
  -8   6  10      786.93      716.09    100.58 o 
  -6   6  10       18.64       51.79     87.63 o 
  -4   6  10       17.22       14.10     86.48 o 
  -2   6  10        0.10       85.55     83.93 o 
   0   6  10        0.99       86.40     60.56 o 
   2   6  10      150.53      244.63     93.88 o 
   4   6  10       70.31      -46.24     99.66 o 
   6   6  10        2.01      -78.85    103.59 o 
 -13   7  10       24.26       26.36    105.90 o 
 -11   7  10      261.82      294.57    107.05 o 
  -9   7  10      145.83       33.06    103.59 o 
  -7   7  10      190.66      246.71     99.19 o 
  -5   7  10       18.91      -66.59     98.27 o 
  -3   7  10        1.90        5.55     94.80 o 
  -1   7  10        0.52      101.69     68.83 o 
   1   7  10       86.06       68.15     73.06 o 
   3   7  10       18.32      -11.79    106.13 o 
 -23   1  11       19.68       20.04    202.32 o 
 -21   1  11       15.98       61.76     64.74 o 
 -19   1  11      730.42      521.32     68.42 o 
 -17   1  11     3857.06     3560.58    134.34 o 
 -15   1  11      873.69      924.49     60.33 o 
 -13   1  11     5484.37     5519.64    296.77 o 
 -11   1  11     1337.20     1274.86     83.47 o 
  -9   1  11      348.54      524.15     82.55 o 
  -7   1  11      112.78      155.90     69.02 o 
  -5   1  11      242.10      282.32     44.31 o 
  -3   1  11     1308.54     1100.97    141.85 o 
  -1   1  11       62.38       86.19     32.67 o 
   1   1  11      261.98      316.67     36.27 o 
   3   1  11     1920.05     1945.41     68.99 o 
   5   1  11        1.64      -26.97     56.89 o 
   7   1  11       56.86      140.50     61.14 o 
   9   1  11      385.91      352.00     70.81 o 
  11   1  11       41.13      101.37     85.55 o 
 -22   2  11       56.13     -143.59     99.42 o 
 -20   2  11       45.47       46.24     91.56 o 
 -18   2  11       14.62       56.42     81.16 o 
 -16   2  11      344.81      254.80     87.40 o 
 -14   2  11      572.01      368.10     82.78 o 
 -12   2  11      183.98      185.90     74.22 o 
 -10   2  11     3402.19     3603.10    108.44 o 
  -8   2  11       48.82       86.01     62.66 o 
  -6   2  11       62.70       -8.32     64.51 o 
  -4   2  11     2781.08     3070.37     96.42 o 
  -2   2  11     1793.66     1815.08     90.64 o 
   0   2  11     2674.51     2518.48    123.36 o 
   2   2  11      341.67      267.06     79.77 o 
   4   2  11       24.14       34.22     79.77 o 
   6   2  11     1391.52     1494.14    104.28 o 
   8   2  11      441.33      496.43    100.58 o 
  10   2  11      277.61       88.33    107.75 o 
 -21   3  11      401.28      440.71     98.96 o 
 -19   3  11     2225.01     2049.30    124.40 o 
 -17   3  11      141.12       54.57     85.78 o 
 -15   3  11     2825.62     2884.01    116.77 o 
 -13   3  11      649.88      607.88     79.77 o 
 -11   3  11     2474.60     2393.82    103.36 o 
  -9   3  11     1373.83     1292.29     91.56 o 
  -7   3  11      764.27      758.86     80.70 o 
  -5   3  11     1049.92     1222.69     83.93 o 
  -3   3  11     1046.36     1035.63     88.09 o 
  -1   3  11     3512.07     3388.81    212.14 o 
   1   3  11      400.16      378.26    105.44 o 
   3   3  11      417.44      362.55     86.71 o 
   5   3  11     2323.08     2242.60    115.15 o 
   7   3  11     1913.39     1619.93    120.70 o 
   9   3  11      265.93      256.89    108.44 o 
 -20   4  11      212.20      239.54    101.04 o 
 -18   4  11      959.89      996.56    110.29 o 
 -16   4  11      140.02       58.73     89.48 o 
 -14   4  11       36.69       45.78     84.86 o 
 -12   4  11     3593.01     3719.18    123.24 o 
 -10   4  11      823.14      872.86     86.25 o 
  -8   4  11     2886.99     2947.59    110.52 o 
  -6   4  11     1220.17     1211.59     89.94 o 
  -4   4  11     2256.92     2127.22    102.66 o 
  -2   4  11     3594.79     3613.51    118.38 o 
   0   4  11       19.29       31.56     55.10 o 
   2   4  11       14.18       42.54     83.24 o 
   4   4  11      598.07      535.97     95.96 o 
   6   4  11       59.67      142.20     94.34 o 
   8   4  11      275.82      544.52    104.28 o 
 -19   5  11       79.10       15.03    107.75 o 
 -17   5  11      950.66      791.93    112.60 o 
 -15   5  11      336.67      235.61     99.19 o 
 -13   5  11      501.58      582.67     95.96 o 
 -11   5  11      966.12      782.22     97.81 o 
  -9   5  11     2818.00     2837.30    125.32 o 
  -7   5  11      680.54      788.46     92.03 o 
  -5   5  11     1688.08     1785.02    105.67 o 
  -3   5  11     3430.32     3637.79    127.63 o 
  -1   5  11      614.47      600.68     67.00 o 
   1   5  11      652.91      670.64     68.97 o 
   3   5  11     1383.12     1234.25    114.22 o 
   5   5  11      339.82      247.64    103.82 o 
   7   5  11      441.38      338.27    117.69 o 
 -16   6  11      551.41      742.91    109.37 o 
 -14   6  11     1486.89     1543.16    120.23 o 
 -12   6  11      114.25       40.00    102.89 o 
 -10   6  11     1211.77     1324.20    113.30 o 
  -8   6  11      675.89      529.96    100.35 o 
  -6   6  11      931.10     1129.28    105.44 o 
  -4   6  11      182.02       57.34     94.11 o 
  -2   6  11      445.14      575.97     95.96 o 
   0   6  11     1512.82     1443.52     90.29 o 
   2   6  11      261.07      359.08    100.81 o 
   4   6  11      454.03      684.41    108.44 o 
 -11   7  11      580.71      627.53    113.30 o 
  -9   7  11       96.35        3.01    104.74 o 
  -7   7  11      537.93      597.01    111.45 o 
  -5   7  11      229.65      185.67    102.43 o 
  -3   7  11       18.04      144.05     95.73 o 
  -1   7  11      144.80      161.86     73.44 o 
 -22   0  12     1505.32     1409.29    120.93 o 
 -20   0  12     3708.54     3294.19    140.35 o 
 -18   0  12      681.45      672.39     92.49 o 
 -16   0  12     6281.46     6112.30    147.98 o 
 -14   0  12    13355.03    12927.51    189.14 o 
 -12   0  12     6653.27     6808.04    139.43 o 
 -10   0  12     9938.57    10287.21    159.54 o 
  -8   0  12    10561.34    10887.69    160.00 o 
  -6   0  12     4104.62     4059.30    108.21 o 
  -4   0  12     3319.33     3474.54    104.51 o 
  -2   0  12     2258.79     2337.17     94.34 o 
   0   0  12     4536.68     4403.73     84.60 o 
   2   0  12      223.58      225.67     82.08 o 
   4   0  12     3705.08     3779.06    126.25 o 
   6   0  12      111.87      103.12     90.64 o 
   8   0  12      599.41      504.29    105.44 o 
  10   0  12       63.95      226.36    104.97 o 
 -23   1  12     1068.39      952.54     99.77 o 
 -21   1  12      913.79      826.77    195.38 o 
 -19   1  12      621.57      520.15     71.20 o 
 -17   1  12      189.83      192.42     59.31 o 
 -15   1  12      365.55      325.51     59.65 o 
 -13   1  12     4721.02     4580.06    117.81 o 
 -11   1  12     2015.13     2013.84     68.67 o 
  -9   1  12      163.24      248.79     48.29 o 
  -7   1  12     1609.17     1604.54     65.32 o 
  -5   1  12     2237.26     2451.84    180.81 o 
  -3   1  12     1239.80     1198.81     60.16 o 
  -1   1  12     1068.17     1010.18     43.03 o 
   1   1  12     2097.79     2051.46     85.01 o 
   3   1  12     2115.70     2099.44     82.31 o 
   5   1  12     1571.77     1598.09     76.59 o 
   7   1  12      409.67      427.81     71.12 o 
   9   1  12      138.68      214.15     71.44 o 
 -22   2  12     1031.29      907.31    119.08 o 
 -20   2  12      454.18      378.74    104.74 o 
 -18   2  12     4474.12     4444.51    144.05 o 
 -16   2  12      188.09      297.35     83.01 o 
 -14   2  12     1570.02     1480.50     98.27 o 
 -12   2  12     4847.54     4930.07    127.86 o 
 -10   2  12     1806.45     1857.39     96.88 o 
  -8   2  12      856.17      869.85     81.16 o 
  -6   2  12     4539.38     4880.82    120.00 o 
  -4   2  12     5788.17     6087.33    133.65 o 
  -2   2  12     2696.53     2866.67    104.97 o 
   0   2  12      186.55      224.04     54.07 o 
   2   2  12     4594.65     4429.95    133.18 o 
   4   2  12      253.46      380.36     91.56 o 
   6   2  12      613.78      584.06    105.21 o 
   8   2  12       23.12      -94.80    103.59 o 
 -21   3  12      793.81      696.67    112.14 o 
 -19   3  12      371.18      363.71    101.51 o 
 -17   3  12      720.89      560.94     99.19 o 
 -15   3  12     2502.76     2399.60    113.30 o 
 -13   3  12       20.01      -58.27     78.85 o 
 -11   3  12      682.68      835.40     84.40 o 
  -9   3  12     2751.98     2785.97    109.60 o 
  -7   3  12      940.09      870.08     88.09 o 
  -5   3  12     2015.27     2079.82     99.19 o 
  -3   3  12     2486.96     2505.50    107.52 o 
  -1   3  12     1382.21     1342.40    122.08 o 
   1   3  12      174.21      175.13     59.10 o 
   3   3  12      371.21      311.68     90.18 o 
   5   3  12       55.01       69.13     95.49 o 
   7   3  12        7.74      -24.97    101.97 o 
 -20   4  12      126.55      190.99    102.20 o 
 -18   4  12      113.32      139.89     96.42 o 
 -16   4  12      785.43      916.56    103.12 o 
 -14   4  12       25.94      113.30     82.55 o 
 -12   4  12        7.43      -59.19     83.70 o 
 -10   4  12      129.25      136.42     82.31 o 
  -8   4  12      304.58      280.70     85.78 o 
  -6   4  12      287.63      373.88     82.31 o 
  -4   4  12       88.85       54.11     80.23 o 
  -2   4  12      187.71      188.68     83.70 o 
   0   4  12     1408.09     1412.38    120.35 o 
   2   4  12       25.89      -19.42     90.64 o 
   4   4  12      649.96      851.81    101.51 o 
   6   4  12      255.91      352.61    104.97 o 
 -17   5  12      618.07      555.16    105.90 o 
 -15   5  12       21.80       62.20     95.26 o 
 -13   5  12      576.74      591.69     99.66 o 
 -11   5  12      416.48      310.30     96.42 o 
  -9   5  12      587.35      484.41     96.19 o 
  -7   5  12      425.15      536.89     90.41 o 
  -5   5  12       29.31        2.54     87.17 o 
  -3   5  12      128.37       79.54     90.87 o 
  -1   5  12       28.92       79.68     62.20 o 
   1   5  12      164.80      150.67     67.18 o 
   3   5  12      121.49       13.87    102.20 o 
   5   5  12       26.08     -118.15    106.82 o 
 -14   6  12        1.41     -124.63    101.04 o 
 -12   6  12      157.42      397.47     94.57 o 
 -10   6  12        0.05      302.20     86.48 o 
  -8   6  12       69.47       26.59     96.65 o 
  -6   6  12       76.38      212.03     92.95 o 
  -4   6  12      248.86      308.22     99.19 o 
  -2   6  12       18.55      -89.25     98.04 o 
   0   6  12       93.40       87.60     70.96 o 
   2   6  12        2.00     -163.36    108.90 o 
  -9   7  12        0.52       90.18    104.51 o 
  -7   7  12       99.42      -38.38    105.90 o 
  -5   7  12        2.04       92.03    103.59 o 
 -21   1  13       82.98        8.55     68.10 o 
 -19   1  13       27.52      108.64     63.35 o 
 -17   1  13      127.00      109.54     59.74 o 
 -15   1  13       46.01      -31.00    149.14 o 
 -13   1  13      227.12      172.38     56.32 o 
 -11   1  13      295.35      356.77     54.31 o 
  -9   1  13     4987.58     4898.61    200.01 o 
  -7   1  13       15.72      -14.26     86.13 o 
  -5   1  13      633.63      631.78     56.08 o 
  -3   1  13     1716.52     1717.45     67.11 o 
  -1   1  13      648.34      619.93     71.80 o 
   1   1  13     1469.99     1395.27     49.93 o 
   3   1  13       42.51      153.48     60.49 o 
   5   1  13      312.55      334.43     70.38 o 
   7   1  13       44.16       68.16     71.69 o 
 -20   2  13      426.54      330.18    103.59 o 
 -18   2  13      318.91      504.29     94.57 o 
 -16   2  13     1226.00     1311.02    100.81 o 
 -14   2  13      744.44      575.97     91.56 o 
 -12   2  13       10.36      -21.27     75.61 o 
 -10   2  13      947.77      999.56     92.72 o 
  -8   2  13     4343.20     4453.76    125.09 o 
  -6   2  13      402.24      272.61     80.23 o 
  -4   2  13     1253.98     1167.43     93.64 o 
  -2   2  13      286.41      267.75     84.63 o 
   0   2  13       34.38      111.57     82.08 o 
   2   2  13       31.94      124.40     86.71 o 
   4   2  13      158.70       71.68     92.49 o 
   6   2  13       26.39     -155.03    103.36 o 
 -21   3  13      229.58      191.45    110.29 o 
 -19   3  13      194.40      281.16    100.12 o 
 -17   3  13      666.47      609.03    107.29 o 
 -15   3  13      783.79      794.47     97.34 o 
 -13   3  13      225.28      372.96     83.24 o 
 -11   3  13      645.07      583.60     87.63 o 
  -9   3  13      505.78      344.52     86.25 o 
  -7   3  13     5515.39     5519.22    140.81 o 
  -5   3  13     1119.92     1269.17     97.11 o 
  -3   3  13       98.78      123.01     82.31 o 
  -1   3  13     4410.66     4369.11    170.29 o 
   1   3  13     1820.07     1809.17     79.75 o 
   3   3  13      768.61      695.51    109.83 o 
   5   3  13        5.52     -114.22     99.89 o 
 -18   4  13     1416.14     1279.57    121.85 o 
 -16   4  13     1107.34     1017.37    109.83 o 
 -14   4  13      693.69      699.44    101.74 o 
 -12   4  13      665.54      529.73     97.34 o 
 -10   4  13      771.13      902.22     93.18 o 
  -8   4  13      578.60      771.81     89.25 o 
  -6   4  13      388.58      427.76     92.49 o 
  -4   4  13     1944.69     2215.78    113.76 o 
  -2   4  13       15.22      -14.34     86.94 o 
   0   4  13     1430.11     1471.16    134.57 o 
   2   4  13     1830.54     1671.49    122.32 o 
   4   4  13       35.14      147.98     98.04 o 
 -17   5  13      932.17      956.56    120.47 o 
 -15   5  13      921.39      863.14    114.45 o 
 -13   5  13     1169.95     1128.59    111.45 o 
 -11   5  13      277.59      268.91    100.35 o 
  -9   5  13     1181.78     1346.39    107.98 o 
  -7   5  13      540.43      712.39     99.66 o 
  -5   5  13      426.12      588.46     99.89 o 
  -3   5  13     1580.27     1573.22    121.16 o 
  -1   5  13      206.88      230.56     68.33 o 
   1   5  13      799.17      784.21     77.49 o 
   3   5  13      722.32      486.02    115.38 o 
 -12   6  13      835.40      654.58    115.84 o 
 -10   6  13      409.12      487.18    107.52 o 
  -8   6  13      297.68      313.07     98.96 o 
  -6   6  13     1948.23     1946.18    130.18 o 
  -4   6  13       90.24        5.78    104.51 o 
  -2   6  13      512.01      573.66    109.37 o 
 -20   0  14     1063.39      987.31    112.14 o 
 -18   0  14     1668.26     1537.15    117.23 o 
 -16   0  14     1642.74     1707.33    107.98 o 
 -14   0  14      254.05      199.54     85.09 o 
 -12   0  14     1798.51     1909.88    107.29 o 
 -10   0  14      100.22       70.52     78.85 o 
  -8   0  14     2388.05     2418.79    107.05 o 
  -6   0  14     1166.99     1335.99     91.56 o 
  -4   0  14     1233.59     1208.82     95.03 o 
  -2   0  14     4112.09     4000.57    128.79 o 
   0   0  14      145.65      278.27     58.95 o 
   2   0  14      320.76      306.60     94.57 o 
   4   0  14     1079.09     1200.26    116.30 o 
   6   0  14      665.14      921.18    111.45 o 
 -21   1  14      665.32      571.93    133.76 o 
 -19   1  14     1788.81     1652.39     84.28 o 
 -17   1  14     2399.52     2215.00    260.47 o 
 -15   1  14     1724.93     1599.46    121.04 o 
 -13   1  14     1486.00     1455.84     71.85 o 
 -11   1  14     4911.75     4963.74     98.34 o 
  -9   1  14     5313.89     5386.91     97.87 o 
  -7   1  14     2017.35     2174.66     75.26 o 
  -5   1  14     5569.46     5245.86    200.58 o 
  -3   1  14     3854.07     3712.70     88.85 o 
  -1   1  14     1207.17     1142.79     50.47 o 
   1   1  14      720.92      651.63     47.92 o 
   3   1  14      401.35      422.53    101.74 o 
   5   1  14      545.60      671.48     77.16 o 
 -20   2  14      715.53      542.67    115.38 o 
 -18   2  14     1676.16     1657.39    119.54 o 
 -16   2  14      451.85      572.27     92.26 o 
 -14   2  14     3078.61     3268.30    125.55 o 
 -12   2  14      339.61      345.91     87.63 o 
 -10   2  14     3480.61     3425.99    126.25 o 
  -8   2  14      636.15      751.70     90.18 o 
  -6   2  14      396.23      589.15     83.70 o 
  -4   2  14     1000.39      997.95     96.42 o 
  -2   2  14      444.05      434.69     91.79 o 
   0   2  14     1163.13     1160.29     74.35 o 
   2   2  14      220.47      249.26     94.57 o 
   4   2  14      424.94      376.43    107.75 o 
 -19   3  14      182.35      480.01    103.82 o 
 -17   3  14      559.73      616.20    107.29 o 
 -15   3  14      566.58      636.32     97.34 o 
 -13   3  14     1344.03     1360.04    108.67 o 
 -11   3  14      430.57      249.72     95.49 o 
  -9   3  14      213.40      265.21     87.86 o 
  -7   3  14     2400.37     2544.35    119.54 o 
  -5   3  14      162.57      275.61     87.86 o 
  -3   3  14      186.50      302.44     88.09 o 
  -1   3  14     2069.48     2083.26     83.13 o 
   1   3  14      547.34      631.74    106.25 o 
   3   3  14      364.13      277.70    104.05 o 
 -18   4  14        7.20       15.03    103.59 o 
 -16   4  14     1016.80     1182.92    113.76 o 
 -14   4  14      242.15      266.60     92.49 o 
 -12   4  14     1370.74     1194.25    111.22 o 
 -10   4  14      488.75      624.29     94.11 o 
  -8   4  14      860.43      874.47    102.43 o 
  -6   4  14      705.84      787.54    101.04 o 
  -4   4  14      149.49      165.55     94.80 o 
  -2   4  14       99.33       62.89     94.57 o 
   0   4  14      439.22      369.48     73.96 o 
   2   4  14      516.28      300.12    110.75 o 
 -15   5  14        3.53       92.26    103.59 o 
 -13   5  14        1.15       45.78     97.81 o 
 -11   5  14       41.81      -91.33    101.97 o 
  -9   5  14      190.04       77.00    100.58 o 
  -7   5  14       95.99      248.10     93.64 o 
  -5   5  14      195.62        8.32    102.43 o 
  -3   5  14        1.05       92.26     96.42 o 
  -1   5  14       14.67      -60.20     72.82 o 
  -8   6  14       61.54      -20.81    106.36 o 
 -19   1  15      400.70      237.18     72.83 o 
 -17   1  15       79.98      160.48     65.26 o 
 -15   1  15     1010.11     1045.05    166.36 o 
 -13   1  15       74.57       27.05     63.67 o 
 -11   1  15      269.92      306.75     96.77 o 
  -9   1  15      183.15      277.41     60.48 o 
  -7   1  15      163.05      129.95     59.74 o 
  -5   1  15      339.11      368.70     70.98 o 
  -3   1  15      273.30      284.19     61.72 o 
  -1   1  15       93.41       33.28     45.94 o 
   1   1  15       16.05       24.51     46.65 o 
   3   1  15        1.27      106.70     98.50 o 
 -18   2  15      344.07      277.93    103.12 o 
 -16   2  15      183.37      302.67     96.19 o 
 -14   2  15      671.35      896.90    100.81 o 
 -12   2  15      903.20      681.64    103.59 o 
 -10   2  15       48.65      104.28     86.71 o 
  -8   2  15      254.73      350.99     86.48 o 
  -6   2  15     1892.83     1834.96    112.84 o 
  -4   2  15     1552.11     1805.83    109.14 o 
  -2   2  15     1019.98      980.60    102.66 o 
   0   2  15      929.95      982.90     76.42 o 
   2   2  15      480.91      504.98    104.74 o 
 -17   3  15      253.57      115.15    104.51 o 
 -15   3  15      475.45      487.18     99.66 o 
 -13   3  15     2709.04     2626.66    128.79 o 
 -11   3  15      238.84      368.56     90.87 o 
  -9   3  15       79.37      116.77     92.95 o 
  -7   3  15      336.38      420.59     93.64 o 
  -5   3  15      831.09      888.12    106.13 o 
  -3   3  15      136.91      165.09     94.11 o 
  -1   3  15        8.78      135.18     83.59 o 
   1   3  15       12.96      -25.80     71.34 o 
 -16   4  15      458.47      609.03    109.60 o 
 -14   4  15     1350.46     1426.63    122.32 o 
 -12   4  15     1018.28      807.65    119.08 o 
 -10   4  15     1378.80     1098.53    114.45 o 
  -8   4  15      393.67      534.81    100.81 o 
  -6   4  15      607.92      505.91    108.90 o 
  -4   4  15     1171.34     1116.33    114.92 o 
  -2   4  15      628.34      386.14    116.53 o 
   0   4  15       87.12       94.14     73.49 o 
 -11   5  15     1221.31     1036.10    124.17 o 
  -9   5  15     1116.65     1052.98    122.08 o 
  -7   5  15      487.15      421.28    111.22 o 
  -5   5  15      320.47      275.15    110.52 o 
 -18   0  16      916.11      991.93    113.99 o 
 -16   0  16     1342.51     1081.42    116.30 o 
 -14   0  16     2740.09     2600.30    133.18 o 
 -12   0  16     2152.33     2296.48    124.40 o 
 -10   0  16     2201.15     2117.51    118.62 o 
  -8   0  16     1810.27     1960.98    110.99 o 
  -6   0  16      787.13      766.49     97.57 o 
  -4   0  16      928.56      910.54    103.36 o 
  -2   0  16      986.31     1127.43    106.36 o 
   0   0  16     1585.23     1319.69     84.93 o 
 -19   1  16      979.87      990.13     96.30 o 
 -17   1  16      990.38      828.11     82.16 o 
 -15   1  16     1578.09     1688.70     85.18 o 
 -13   1  16     1883.86     2084.90    281.63 o 
 -11   1  16     1116.08     1212.21     77.02 o 
  -9   1  16     1032.37     1067.72    163.01 o 
  -7   1  16     1044.59     1075.16     74.23 o 
  -5   1  16      395.76      602.81     67.45 o 
  -3   1  16      447.65      439.66     74.34 o 
  -1   1  16     1271.58     1171.48     59.26 o 
   1   1  16      947.98      963.37     58.23 o 
 -18   2  16      226.52      255.04    108.21 o 
 -16   2  16      501.07      356.31    104.97 o 
 -14   2  16      488.14      653.43    101.27 o 
 -12   2  16      753.47      838.40    101.51 o 
 -10   2  16      814.50      893.67    107.05 o 
  -8   2  16     1473.23     1632.41    116.53 o 
  -6   2  16     1823.13     1978.78    118.85 o 
  -4   2  16      451.95      269.37    102.43 o 
  -2   2  16      672.34      796.09     98.96 o 
   0   2  16      921.27     1006.89     81.58 o 
 -15   3  16      844.08      658.28    117.23 o 
 -13   3  16      308.54      267.75    100.81 o 
 -11   3  16      765.44      782.68    105.21 o 
  -9   3  16     1213.03     1301.08    119.77 o 
  -7   3  16      812.61      651.58    111.22 o 
  -5   3  16     1208.16     1160.96    116.30 o 
  -3   3  16      509.93      581.29    107.75 o 
  -1   3  16       19.84      110.91     72.54 o 
 -12   4  16       88.02      106.36    104.28 o 
 -10   4  16       17.74      264.98     93.88 o 
  -8   4  16       51.17      -69.60    103.59 o 
  -6   4  16      236.99      205.79    106.59 o 
 -15   1  17      257.09      315.12    110.52 o 
 -13   1  17       29.59      264.50     67.51 o 
 -11   1  17      597.60      496.26     75.54 o 
  -9   1  17      177.25      109.90     69.15 o 
  -7   1  17      345.69      218.76     72.32 o 
  -5   1  17        5.98       14.92     68.86 o 
  -3   1  17       98.00      100.10     98.50 o 
 -14   2  17      251.33      179.66    106.13 o 
 -12   2  17      117.48      304.05    100.12 o 
 -10   2  17      755.10      739.67    106.59 o 
  -8   2  17      426.62      477.47    106.59 o 
  -6   2  17        7.61      -80.46    101.04 o 
  -4   2  17        5.74     -128.79    105.21 o 
 -11   3  17      189.80      127.63    107.98 o 
  -9   3  17     1006.49     1126.97    118.85 o 
  -7   3  17      337.97      416.89    107.75 o 
 -12   0  18     1055.46     1035.17    118.85 o 
 -10   0  18     3345.71     3334.42    155.38 o 
  -8   0  18      664.54      948.93    112.60 o 
  -9   1  18      736.92      813.14     86.94 o 
                                                 
